# Supplementary material for: Two Toxoplasma gondii putative pore-forming proteins, GRA47 and GRA72, influence small molecule permeability of the parasitophorous vacuole
Source: mBio. 2024 Feb 21;15(3):e03081-23. doi: 10.1128/mbio.03081-23 (PMC10936148; doi:10.1128/mbio.03081-23)
Supplement: Table S1 — Primer sequences, antibodies, the total counts of unique peptides and spectra obtained from the immunoprecipitations, and information about the constructs of GRA17, GRA15, GRA47 and GRA72 used for Xenopus experiments. [file mbio.03081-23-s0003.xlsx]

## Sheet: Table S1A
Primer name	5'-Sequence-3'	Description	Designed
GRA47 _sgRNA F	AAG TTG AAG TTG GCG ACC GAG ACG GG	Oligos for sgRNA constructs to generate GRA47 knockouts	In this study
GRA47 _sgRNA R	AAA ACC CGT CTC GGT CGC CAA CTT CA	Oligos for sgRNA constructs to generate GRA47 knockouts	In this study
GRA47 _sgRNA F	AAG TTG AAG CAC GGG AAG CTG AGG CG	Oligos for sgRNA constructs to endotag GRA47	In this study
GRA47 _sgRNA R	AAA ACG CCT CAG CTT CCC GTG CTT CA	Oligos for sgRNA constructs to endotag GRA47	In this study
GRA47 F	TGAAATGCTGAATTTCATGAGCAACGGCAAGCGAGGGTCGGGAGGACGGGAATTCCCTAGG	TO create donor template by PCR amplification for endotagging of GRA47	In this study
DHFR R	GAGAGACCACAAGGGAGTGCACTGGGTCCAGCGCGCGTTCCCCAGTCACGACGTTGTAAAACG	TO create donor template by PCR amplification for endotagging of GRA47	In this study
pSS013 F	CAAATGGCGACCTGCAGAGG	PSS013 sequencing primer F for sgRNA constructs	In this study
GRA72 F	CTCATGCAGCTGTCCCCACAG	Confirmation of histidine mutation on GRA72	In this study
GRA72 R	GCC AAG AGC CCC AAC GTA CA	Confirmation of histidine mutation on GRA72	In this study
GRA47 F	ATG AAG GTC GTC TCT GTG CA	Forward primer for Confirmation of GRA47 knockouts, used as P1	In this study
GRA47 R	CCC GAT CTG GTT CGG AGG CG	Reverse primer for Confirmation of GRA47 knockouts, used as P2	In this study
HPT F	GCA AAA AGT TCG AGA AGT AA	Forward primer within the repair template to confirm the insertion into the locus of the GOI	In this study
HPT R	TCA ATG GGT TTG GAC GCC AT	Reverse primer within the repair template to confirm the insertion into the locus of the GOI, used as P3	In this study
MYR4-F	TGT CTG CGG CTG TAG AAC ATG C	A primer used for DNA control PCR for confirmation of knockouts	In this study
MYR4-R	CCC AGC ACA TTC GCT TGC AGA	A primer used for DNA control PCR for confirmation of knockouts	In this study
GOI F for GIB	gacctgtccacagggcttctgagaaaggcctgtgtacagtacg	To make a construct for GRA47 Complementation	In this study
GOI R for GIB	gattccgtcagcggtctgtctgtttggctgttaactgcccttc	To make a construct for GRA47 Complementation	In this study
pUPRT:GOI GIB F	GACAGACCGCTGACGGAATC	To replace DHFR casette with GRA47 to make complementation construct	In this study
pUPRT:GOI GIB R	AGAAGCCCTGTGGACAGGTC	To replace DHFR casette with GRA47 to make complementation construct	In this study
Q5SDM_5/11/2022_F	gccggattatgcgTAGACCGGGGATGCGAGC	Site-directed mutagenesis for HA tag in GRA47 Complementation	In this study
Q5SDM_5/11/2022_R	acatcatacggataCCCTCGCTTGCCGTTGCT	Site-directed mutagenesis for HA tag in GRA47 Complementation	In this study
H169G F	AGTTTCTCAAggtGCAGCGAATACGCTGGTCGCGTCGG	Generating H169 mutation in GRA47 for replacing H to G	In this study
H169E F	AGTTTCTCAAgaaGCAGCGAATACGCTGGTCG	Generating H169 mutation in GRA47 in for replacing H to E	In this study
H169 R F	AGTTTCTCAAcgtGCAGCGAATACGCTGG	Generating H169 mutation in GRA47 in for replacing H to R	In this study
H169_Reverse primer	CGGCTCCACATGCCCGGC	Generating H169 mutation in GRA47	In this study
Sequencing primer	CCGTCGCTGTCACCTCCGTC	Sequencing primer for confirmation of histidine mutation in ME49 strain	In this study
H168E GRA72 F	TATAGCGCAGgaaTGCCTCGTTTT	Generating H168 mutation in GRA72 for replacing H to E	In this study
H168G GRA72 F	TATAGCGCAGggtTGCCTCGTTTTGC	Generating H168 mutation in GRA72 for replacing H to G	In this study
H168R GRA72 F	TATAGCGCAGcgtTGCCTCGTTTTG	Generating H168 mutation in GRA72 for replacing H to R	In this study
H168 GRA72 Reverse	GGAAGTCTGTCGCGTAGC	Generating H168 mutation in GRA72	In this study

## Sheet: Table S1B
Reagent type (species) or resource	Designation	Source or reference	Identifiers	Dilution
Antibody	Anti-HA (Rat)	Sigma–Aldrich	Cat#11867431001	(1:500)
Antibody	Anti-SAG1 (Mouse monoclonal)	Provided by Dr. John C. Boothroyd		(1:100)
Antibody	Anti-SAG1 (Rabbit monoclonal)	Provided by Dr. John C. Boothroyd		(1:5000)
Antibody	Anti-Mouse Alexa Fluor 488 (goat polyclonal)	Thermo Fisher	Cat#A11029	(1:3000)
Antibody	Anti-Mouse Alexa Fluor 594 (goat polyclonal)	Thermo Fisher	Cat#A11032	(1:3000)
Antibody	Anti-Rat Alexa Fluor 594 (goat polyclonal)	Thermo Fisher	Cat#A11007	(1:3000)
Antibody	Anti-Rabibit Alexa Fluor 488 (goat polyclonal)	Thermo Fisher	Cat#A11008/A11037	(1:3000)
Antibody	Anti-Rabibit Alexa Fluor 594 (goat polyclonal)	Thermo Fisher	Cat#A11037	(1:3000)
Antibody	Anti-GRA5 (Mouse monoclonal )	BioVision	Cat#A1299	(1:500)
Antibody	Goat anti-rabbit HRP	Jackson ImmunoResearch Laboratories Inc	Cat#111-035-003	(1:10000)
Antibody	Goat anti-rat HRP	Jackson ImmunoResearch Laboratories Inc	Cat#112-035-003	(1:10000)
Antibody	Rabbit anti-GRA23	Provided by Dr. Tatsunori MASATANI		(1:1000)
Antibody	Mouse anti-GRA2	BioVision	Cat#A1298	(1:500)
Antibody	Anti-Ty (Mouse monoclonal BB2)	Thermo Fisher	Cat#MA5-23513	(1:100)
Antibody	Anti-V5 Mouse monoclonal)	Thermo Fisher	CAT#MA5-15253	(1:1000)

## Sheet: Table S1C
								217680-3.		272460-3
T_gondi_DB08022021								Spectrum	Peptide	Spectrum	Peptide	Peptide fold change
#	Visible?	Starred?	Identified Proteins (1234)	Accession Number	Alternate ID	Molecular Weight	Taxonomy	217680-3.	217680-3.	272460-3	272460-3	272460 vs 217680	Localization
108	TRUE	Orange	TGGT1_272460	hypothetical protein		58 kDa	unknown	0	0	28	22	22	dense granules
297	TRUE	Empty	TGGT1_254000	hypothetical protein		52 kDa	unknown	0	0	13	10	10	dense granules
474	TRUE	Empty	TGGT1_202620	hypothetical protein		36 kDa	unknown	0	0	6	6	6	dense granules
512	TRUE	Empty	TGGT1_230940	hypothetical protein		155 kDa	unknown	0	0	5	5	5	nucleus - chromatin
576	TRUE	Empty	TGGT1_224740	hypothetical protein		48 kDa	unknown	0	0	5	5	5
679	TRUE	Empty	60S ribosomal protein L18 OS=Homo sapiens OX=9606 GN=RPL18 PE=1 SV=2	sp|Q07020|RL18_HUMAN (+3)		22 kDa	unknown	0	0	5	5	5
339	TRUE	Empty	5'-nucleotidase OS=Homo sapiens OX=9606 GN=NT5E PE=1 SV=1	sp|P21589|5NTD_HUMAN		63 kDa	unknown	2	2	8	8	4
180	TRUE	Empty	TRIO and F-actin-binding protein OS=Homo sapiens OX=9606 GN=TRIOBP PE=1 SV=3	sp|Q9H2D6|TARA_HUMAN		261 kDa	unknown	0	0	4	4	4
427	TRUE	Empty	TGGT1_294620	putative eukaryotic initiation factor-3, subunit 8		109 kDa	unknown	0	0	4	4	4	nucleus - non-chromatin
666	TRUE	Empty	TGGT1_203280	hypothetical protein		23 kDa	unknown	0	0	4	4	4
767	TRUE	Empty	Prohibitin OS=Homo sapiens OX=9606 GN=PHB PE=1 SV=1	sp|P35232|PHB_HUMAN (+3)		30 kDa	unknown	0	0	4	4	4
595	TRUE	Empty	Caveolin-1 OS=Homo sapiens OX=9606 GN=CAV1 PE=1 SV=4	sp|Q03135|CAV1_HUMAN		20 kDa	unknown	0	0	5	4	4
160.1	TRUE	Empty	Programmed cell death 6-interacting protein OS=Homo sapiens OX=9606 GN=PDCD6IP PE=1 SV=1	sp|Q8WUM4|PDC6I_HUMAN		96 kDa	unknown	3	3	12	11	3.66667
160	TRUE	Empty	Cluster of Programmed cell death 6-interacting protein OS=Homo sapiens OX=9606 GN=PDCD6IP PE=1 SV=1 (sp|Q8WUM4|PDC6I_HUMAN)	sp|Q8WUM4|PDC6I_HUMAN [2]		96 kDa	unknown	4	4	14	13	3.25
866	TRUE	Empty	TGGT1_320080	hypothetical protein		171 kDa	unknown	0	0	3	3	3	nucleus - chromatin
758	TRUE	Empty	TGGT1_313410	proteasome 26S regulatory subunit		118 kDa	unknown	0	0	3	3	3	19S proteasome
821	TRUE	Empty	TGGT1_266640	putative Acetyl-coenzyme A synthetase 2		80 kDa	unknown	0	0	3	3	3	cytosol
622	TRUE	Empty	TGGT1_258780	OTU family cysteine protease		41 kDa	unknown	0	0	4	3	3	PM - peripheral 2
854	TRUE	Empty	TGGT1_243570	ribosomal protein RPS26		13 kDa	unknown	0	0	3	3	3	40S ribosome
807	TRUE	Empty	TGGT1_231630	alveolin domain containing intermediate filament IMC4		50 kDa	unknown	0	0	4	3	3	IMC
754	TRUE	Empty	TGGT1_210370	hypothetical protein		52 kDa	unknown	0	0	3	3	3	rhoptries 1
896	TRUE	Empty	TGGT1_203630	ribosomal protein RPL44		12 kDa	unknown	0	0	3	3	3	60S ribosome
292	TRUE	Empty	Cluster of Histone HIST2H3PS2 OS=Homo sapiens OX=9606 GN=H3-2 PE=1 SV=1 (sp|Q5TEC6|H3PS2_HUMAN)	sp|Q5TEC6|H3PS2_HUMAN [2]		15 kDa	unknown	0	0	3	3	3
849	TRUE	Empty	Cluster of BRISC and BRCA1-A complex member 1 OS=Homo sapiens OX=9606 GN=BABAM1 PE=1 SV=1 (sp|Q9NWV8|BABA1_HUMAN)	sp|Q9NWV8|BABA1_HUMAN [3]		37 kDa	unknown	0	0	3	3	3
62.2	TRUE	Empty	TGGT1_279100	TGGT1_279100		48 kDa	unknown	0	0	3	3	3
238	TRUE	Empty	Fibronectin OS=Homo sapiens OX=9606 GN=FN1 PE=1 SV=5	sp|P02751|FINC_HUMAN		272 kDa	unknown	3	3	8	8	2.66667
426	TRUE	Empty	TGGT1_288350	hypothetical protein		119 kDa	unknown	2	2	6	5	2.5	cytosol
308	TRUE	Empty	TGGT1_214940	MIC2-associated protein M2AP		35 kDa	unknown	4	2	7	5	2.5	micronemes
331	TRUE	Empty	TGGT1_239260	histone H4		11 kDa	unknown	4	4	12	9	2.25	nucleus - chromatin
94	TRUE	Empty	TGGT1_211670	S1 RNA binding domain-containing protein		42 kDa	unknown	8	8	25	17	2.125	nucleus - non-chromatin
271	TRUE	Empty	Treacle protein OS=Homo sapiens OX=9606 GN=TCOF1 PE=1 SV=3	sp|Q13428|TCOF_HUMAN		152 kDa	unknown	3	3	6	6	2
252	TRUE	Empty	TGGT1_231080	ribosomal protein RPL38		10 kDa	unknown	3	3	6	6	2	60S ribosome
235	TRUE	Empty	TGGT1_222170	dense-granule antigen DG32		34 kDa	unknown	5	4	9	8	2	dense granules
517	TRUE	Empty	TGGT1_261250	histone H2A1		20 kDa	unknown	2	2	4	4	2	nucleolus
516	TRUE	Empty	TGGT1_261010	putative tat-binding family protein		46 kDa	unknown	2	2	4	4	2	19S proteasome
361	TRUE	Empty	TGGT1_235470	myosin A		93 kDa	unknown	2	2	4	4	2	IMC
419	TRUE	Empty	Cluster of Lamina-associated polypeptide 2, isoforms beta/gamma OS=Homo sapiens OX=9606 GN=TMPO PE=1 SV=2 (sp|P42167|LAP2B_HUMAN)	sp|P42167|LAP2B_HUMAN [2]		51 kDa	unknown	2	2	4	4	2
319	TRUE	Empty	Cleavage and polyadenylation specificity factor subunit 1 OS=Homo sapiens OX=9606 GN=CPSF1 PE=1 SV=2	sp|Q10570|CPSF1_HUMAN		161 kDa	unknown	2	2	4	4	2
170.1	TRUE	Empty	Guanine nucleotide-binding protein G(i) subunit alpha-2 OS=Homo sapiens OX=9606 GN=GNAI2 PE=1 SV=3	sp|P04899|GNAI2_HUMAN		40 kDa	unknown	2	2	4	4	2
236	TRUE	Empty	TGGT1_244840	zinc knuckle domain-containing protein		24 kDa	unknown	5	5	12	10	2
76	TRUE	Empty	TGGT1_268870	tetratricopeptide repeat-containing protein		114 kDa	unknown	11	8	22	16	2	cytosol
391	TRUE	Empty	TGGT1_277000	putative transport protein Sec24		108 kDa	unknown	3	2	5	4	2	nucleus - chromatin
521	TRUE	Empty	60S ribosomal protein L7 OS=Homo sapiens OX=9606 GN=RPL7 PE=1 SV=1	sp|P18124|RL7_HUMAN		29 kDa	unknown	2	2	5	4	2
62.1	TRUE	Empty	TGGT1_410370	TGGT1_410370		48 kDa	unknown	1	1	2	2	2
871.1	TRUE	Empty	Ribonuclease inhibitor OS=Homo sapiens OX=9606 GN=RNH1 PE=1 SV=2	sp|P13489|RINI_HUMAN		50 kDa	unknown	1	1	2	2	2
285.1	TRUE	Empty	Myosin regulatory light chain 12B OS=Homo sapiens OX=9606 GN=MYL12B PE=1 SV=2	sp|O14950|ML12B_HUMAN		20 kDa	unknown	1	1	2	2	2
647.1	TRUE	Empty	Monofunctional C1-tetrahydrofolate synthase, mitochondrial OS=Homo sapiens OX=9606 GN=MTHFD1L PE=1 SV=1	sp|Q6UB35|C1TM_HUMAN (+2)		106 kDa	unknown	1	1	2	2	2
268.1	TRUE	Empty	40S ribosomal protein S5 OS=Homo sapiens OX=9606 GN=RPS5 PE=1 SV=4	sp|P46782|RS5_HUMAN (+1)		23 kDa	unknown	1	1	2	2	2
77.2	TRUE	Empty	TGGT1_411430	TGGT1_411430		52 kDa	unknown	2	1	3	2	2
119.1	TRUE	Empty	Programmed cell death protein 6 OS=Homo sapiens OX=9606 GN=PDCD6 PE=1 SV=1	sp|O75340|PDCD6_HUMAN		22 kDa	unknown	3	2	8	4	2
958	TRUE	Empty	Vacuolar protein sorting-associated protein 37B OS=Homo sapiens OX=9606 GN=VPS37B PE=1 SV=1	sp|Q9H9H4|VP37B_HUMAN (+2)		31 kDa	unknown	0	0	2	2	2
760	TRUE	Empty	TGGT1_324600	heat shock protein		20 kDa	unknown	0	0	2	2	2
747	TRUE	Empty	TGGT1_319670	hypothetical protein		46 kDa	unknown	0	0	2	2	2
396	TRUE	Empty	TGGT1_310010	rhoptry neck protein RON1		128 kDa	unknown	0	0	2	2	2	rhoptries 1
627	TRUE	Empty	TGGT1_300310	26S proteasome regulatory subunit, S6a family AAA ATpase		48 kDa	unknown	0	0	2	2	2	19S proteasome
335	TRUE	Empty	TGGT1_300100	rhoptry neck protein RON2		166 kDa	unknown	0	0	2	2	2	rhoptries 1
940	TRUE	Empty	TGGT1_295125	rhoptry protein ROP4		40 kDa	unknown	0	0	2	2	2	rhoptries 1
931	TRUE	Empty	TGGT1_286450	dense granule protein GRA5		13 kDa	unknown	0	0	2	2	2	dense granules
780	TRUE	Empty	TGGT1_273520	PCI domain-containing protein		67 kDa	unknown	0	0	2	2	2	nucleus - non-chromatin
855	TRUE	Empty	TGGT1_273460	eukaryotic translation initiation factor 3 subunit 6 interacting protein		75 kDa	unknown	0	0	2	2	2	nucleus - non-chromatin
843	TRUE	Empty	TGGT1_267080	putative 26S protease regulatory subunit 4		49 kDa	unknown	0	0	2	2	2	19S proteasome
883	TRUE	Empty	TGGT1_263440	hypothetical protein		67 kDa	unknown	0	0	2	2	2	nucleus - non-chromatin
887	TRUE	Empty	TGGT1_260540	alveolin domain containing intermediate filament IMC14		83 kDa	unknown	0	0	2	2	2	IMC
878	TRUE	Empty	TGGT1_243960	nuclear transport factor 2 (ntf2) domain-containing protein		84 kDa	unknown	0	0	2	2	2	nucleus - non-chromatin
901	TRUE	Empty	TGGT1_232230	ribosomal protein RPL30		12 kDa	unknown	0	0	2	2	2	60S ribosome
926	TRUE	Empty	TGGT1_230118	hypothetical protein		21 kDa	unknown	0	0	2	2	2
806	TRUE	Empty	TGGT1_226970	ribosomal protein RPS11		19 kDa	unknown	0	0	2	2	2	40S ribosome
876	TRUE	Empty	TGGT1_226690	hypothetical protein		114 kDa	unknown	0	0	2	2	2	rhoptries 1
897	TRUE	Empty	TGGT1_222860	putative eukaryotic translation initiation factor		88 kDa	unknown	0	0	2	2	2	nucleus - non-chromatin
939	TRUE	Empty	TGGT1_218520	microneme protein MIC6		37 kDa	unknown	0	0	2	2	2	micronemes
800	TRUE	Empty	TGGT1_216770	hypothetical protein		18 kDa	unknown	0	0	3	2	2
606	TRUE	Empty	TGGT1_216080	apical complex lysine methyltransferase		79 kDa	unknown	0	0	2	2	2	nucleolus
949	TRUE	Empty	TGGT1_216000	alveolin domain containing intermediate filament IMC3		58 kDa	unknown	0	0	2	2	2	IMC
797	TRUE	Empty	TGGT1_215360	hypothetical protein		43 kDa	unknown	0	0	2	2	2	dense granules
422	TRUE	Empty	TGGT1_214270	putative translation initiation factor IF-2		126 kDa	unknown	0	0	2	2	2	cytosol
779	TRUE	Empty	TGGT1_214180	ENTH domain-containing protein		66 kDa	unknown	0	0	2	2	2	nucleus - chromatin
783	TRUE	Empty	TGGT1_209985	cAMP-dependent protein kinase		30 kDa	unknown	0	0	2	2	2	rhoptries 1
660	TRUE	Empty	TGGT1_203490	GNL3L/Grn1 GTPase		76 kDa	unknown	0	0	2	2	2	nucleus - non-chromatin
948	TRUE	Empty	TGGT1_203290	hypothetical protein		36 kDa	unknown	0	0	2	2	2	dense granules
723	TRUE	Empty	Ras-related C3 botulinum toxin substrate 1 OS=Homo sapiens OX=9606 GN=RAC1 PE=1 SV=1	sp|P63000|RAC1_HUMAN		21 kDa	unknown	0	0	2	2	2
885	TRUE	Empty	Probable glutathione peroxidase 8 OS=Homo sapiens OX=9606 GN=GPX8 PE=1 SV=2	sp|Q8TED1|GPX8_HUMAN (+1)		24 kDa	unknown	0	0	2	2	2
657	TRUE	Empty	Probable ATP-dependent RNA helicase DDX23 OS=Homo sapiens OX=9606 GN=DDX23 PE=1 SV=3	sp|Q9BUQ8|DDX23_HUMAN		96 kDa	unknown	0	0	2	2	2
818	TRUE	Empty	La-related protein 4 OS=Homo sapiens OX=9606 GN=LARP4 PE=1 SV=3	sp|Q71RC2|LARP4_HUMAN		81 kDa	unknown	0	0	2	2	2
651	TRUE	Empty	KH domain-containing, RNA-binding, signal transduction-associated protein 1 OS=Homo sapiens OX=9606 GN=KHDRBS1 PE=1 SV=1	sp|Q07666|KHDR1_HUMAN		48 kDa	unknown	0	0	2	2	2
788	TRUE	Empty	Heterogeneous nuclear ribonucleoprotein Q OS=Homo sapiens OX=9606 GN=SYNCRIP PE=1 SV=2	sp|O60506|HNRPQ_HUMAN (+3)		70 kDa	unknown	0	0	2	2	2
733	TRUE	Empty	Heterogeneous nuclear ribonucleoprotein A3 OS=Homo sapiens OX=9606 GN=HNRNPA3 PE=1 SV=1	tr|A0A7I2V4G0|A0A7I2V4G0_HUMAN		41 kDa	unknown	0	0	2	2	2
840	TRUE	Empty	FAS-associated factor 2 OS=Homo sapiens OX=9606 GN=FAF2 PE=1 SV=2	sp|Q96CS3|FAF2_HUMAN		53 kDa	unknown	0	0	2	2	2
822	TRUE	Empty	Estradiol 17-beta-dehydrogenase 11 OS=Homo sapiens OX=9606 GN=HSD17B11 PE=1 SV=3	sp|Q8NBQ5|DHB11_HUMAN		33 kDa	unknown	0	0	2	2	2
827	TRUE	Empty	Cluster of V-type proton ATPase subunit D OS=Homo sapiens OX=9606 GN=ATP6V1D PE=1 SV=1 (sp|Q9Y5K8|VATD_HUMAN)	sp|Q9Y5K8|VATD_HUMAN [2]		28 kDa	unknown	0	0	2	2	2
846	TRUE	Empty	Cluster of T-complex protein 1 subunit eta OS=Homo sapiens OX=9606 GN=CCT7 PE=1 SV=2 (sp|Q99832|TCPH_HUMAN)	sp|Q99832|TCPH_HUMAN		59 kDa	unknown	0	0	2	2	2
798	TRUE	Empty	Cluster of Septin-11 OS=Homo sapiens OX=9606 GN=SEPTIN11 PE=1 SV=3 (sp|Q9NVA2|SEP11_HUMAN)	sp|Q9NVA2|SEP11_HUMAN [6]		49 kDa	unknown	0	0	2	2	2
751	TRUE	Empty	Cluster of Polypyrimidine tract-binding protein 1 OS=Homo sapiens OX=9606 GN=PTBP1 PE=1 SV=1 (sp|P26599|PTBP1_HUMAN)	sp|P26599|PTBP1_HUMAN [3]		57 kDa	unknown	0	0	2	2	2
752	TRUE	Empty	Cluster of Pleckstrin homology domain-containing family A member 5 OS=Homo sapiens OX=9606 GN=PLEKHA5 PE=1 SV=1 (sp|Q9HAU0|PKHA5_HUMAN)	sp|Q9HAU0|PKHA5_HUMAN		127 kDa	unknown	0	0	2	2	2
802	TRUE	Empty	Cluster of NADH dehydrogenase [ubiquinone] 1 alpha subcomplex subunit 10, mitochondrial OS=Homo sapiens OX=9606 GN=NDUFA10 PE=1 SV=2 (tr|H7C2X4|H7C2X4_HUMAN)	tr|H7C2X4|H7C2X4_HUMAN		43 kDa	unknown	0	0	2	2	2
447	TRUE	Empty	Cluster of Myoferlin OS=Homo sapiens OX=9606 GN=MYOF PE=1 SV=1 (sp|Q9NZM1|MYOF_HUMAN)	sp|Q9NZM1|MYOF_HUMAN		235 kDa	unknown	0	0	2	2	2
275	TRUE	Empty	Cluster of Microtubule-associated protein OS=Homo sapiens OX=9606 GN=MAP4 PE=1 SV=1 (tr|E7EVA0|E7EVA0_HUMAN)	tr|E7EVA0|E7EVA0_HUMAN [2]		245 kDa	unknown	0	0	2	2	2
750	TRUE	Empty	Cluster of Cytoplasmic dynein 1 light intermediate chain 2 OS=Homo sapiens OX=9606 GN=DYNC1LI2 PE=1 SV=1 (sp|O43237|DC1L2_HUMAN)	sp|O43237|DC1L2_HUMAN		54 kDa	unknown	0	0	2	2	2
706	TRUE	Empty	Cluster of Alkyldihydroxyacetonephosphate synthase, peroxisomal OS=Homo sapiens OX=9606 GN=AGPS PE=4 SV=1 (tr|A0A7P0TAU9|A0A7P0TAU9_HUMAN)	tr|A0A7P0TAU9|A0A7P0TAU9_HUMAN [3]		46 kDa	unknown	0	0	2	2	2
535	TRUE	Empty	CD44 antigen OS=Homo sapiens OX=9606 GN=CD44 PE=1 SV=3	sp|P16070|CD44_HUMAN		82 kDa	unknown	0	0	2	2	2
907	TRUE	Empty	Barrier-to-autointegration factor OS=Homo sapiens OX=9606 GN=BANF1 PE=1 SV=1	sp|O75531|BAF_HUMAN		10 kDa	unknown	0	0	2	2	2
886	TRUE	Empty	Acyl-coenzyme A thioesterase 2, mitochondrial OS=Homo sapiens OX=9606 GN=ACOT2 PE=1 SV=6	sp|P49753|ACOT2_HUMAN (+2)		53 kDa	unknown	0	0	2	2	2
799	TRUE	Empty	39S ribosomal protein L14, mitochondrial OS=Homo sapiens OX=9606 GN=MRPL14 PE=1 SV=1	sp|Q6P1L8|RM14_HUMAN		16 kDa	unknown	0	0	2	2	2
950	TRUE	Empty	39S ribosomal protein L13, mitochondrial OS=Homo sapiens OX=9606 GN=MRPL13 PE=1 SV=1	sp|Q9BYD1|RM13_HUMAN (+1)		21 kDa	unknown	0	0	2	2	2
748	TRUE	Empty	2-hydroxyacyl-CoA lyase 2 OS=Homo sapiens OX=9606 GN=ILVBL PE=1 SV=2	sp|A1L0T0|HACL2_HUMAN (+1)		68 kDa	unknown	0	0	3	2	2
703	TRUE	Empty	26S proteasome non-ATPase regulatory subunit 6 OS=Homo sapiens OX=9606 GN=PSMD6 PE=1 SV=1	sp|Q15008|PSMD6_HUMAN		46 kDa	unknown	0	0	2	2	2
557.1	TRUE	Empty	ADP-ribosylation factor 4 OS=Homo sapiens OX=9606 GN=ARF4 PE=1 SV=3	sp|P18085|ARF4_HUMAN		21 kDa	unknown	0	0	2	2	2
148	TRUE	Empty	Cluster of 40S ribosomal protein S3a OS=Homo sapiens OX=9606 GN=RPS3A PE=1 SV=2 (sp|P61247|RS3A_HUMAN)	sp|P61247|RS3A_HUMAN [2]		30 kDa	unknown	7	6	12	11	1.83333
202	TRUE	Empty	Cluster of Nucleophosmin OS=Homo sapiens OX=9606 GN=NPM1 PE=1 SV=1 (tr|A0A7I2V5S2|A0A7I2V5S2_HUMAN)	tr|A0A7I2V5S2|A0A7I2V5S2_HUMAN [2]		34 kDa	unknown	8	5	12	9	1.8
365	TRUE	Empty	TGGT1_270380	ribosomal protein RPS13		17 kDa	unknown	4	4	7	7	1.75	40S ribosome
80	TRUE	Empty	TGGT1_286720	heat shock protein HSP28		31 kDa	unknown	14	12	22	20	1.66667	mitochondrion - soluble
330	TRUE	Empty	TGGT1_207990	ribosomal RNA large subunit methyltransferase J protein		109 kDa	unknown	3	3	5	5	1.66667	nucleus - non-chromatin
170	TRUE	Empty	Cluster of Guanine nucleotide-binding protein G(i) subunit alpha-2 OS=Homo sapiens OX=9606 GN=GNAI2 PE=1 SV=3 (sp|P04899|GNAI2_HUMAN)	sp|P04899|GNAI2_HUMAN [4]		40 kDa	unknown	3	3	5	5	1.66667
321.1	TRUE	Empty	Very-long-chain 3-oxoacyl-CoA reductase OS=Homo sapiens OX=9606 GN=HSD17B12 PE=1 SV=2	sp|Q53GQ0|DHB12_HUMAN		34 kDa	unknown	3	3	5	5	1.66667
313	TRUE	Empty	TGGT1_309590	rhoptry protein ROP1		50 kDa	unknown	5	3	7	5	1.66667	rhoptries 1
392	TRUE	Empty	TGGT1_278530	putative multiprotein bridging factor type 1 family transcriptional co-activator		16 kDa	unknown	4	3	7	5	1.66667	nucleus - chromatin
14	TRUE	Empty	Cluster of Plectin OS=Homo sapiens OX=9606 GN=PLEC PE=1 SV=3 (sp|Q15149|PLEC_HUMAN)	sp|Q15149|PLEC_HUMAN [2]		532 kDa	unknown	29	28	48	46	1.64286
189	TRUE	Empty	Thrombospondin-1 OS=Homo sapiens OX=9606 GN=THBS1 PE=1 SV=2	sp|P07996|TSP1_HUMAN		129 kDa	unknown	5	5	8	8	1.6
62	TRUE	Empty	Cluster of TGGT1_410370	TGGT1_410370 [3]		48 kDa	unknown	12	9	16	14	1.55556
79	TRUE	Empty	TGGT1_258580	rhoptry protein ROP17		69 kDa	unknown	14	11	21	17	1.54545	rhoptries 1
36	TRUE	Empty	TGGT1_241170	hypothetical protein		140 kDa	unknown	23	17	34	26	1.52941	nucleus - chromatin
287	TRUE	Empty	NADH-cytochrome b5 reductase 3 OS=Homo sapiens OX=9606 GN=CYB5R3 PE=1 SV=3	sp|P00387|NB5R3_HUMAN		34 kDa	unknown	7	6	9	9	1.5
366	TRUE	Empty	TGGT1_292130	ribosomal protein RPL13A		33 kDa	unknown	4	4	6	6	1.5	60S ribosome
240	TRUE	Empty	TGGT1_207620	pyridine nucleotide-disulfide oxidoreductase domain-containing protein		71 kDa	unknown	4	4	6	6	1.5	mitochondrion - soluble
382	TRUE	Empty	Nucleolar protein 58 OS=Homo sapiens OX=9606 GN=NOP58 PE=1 SV=1	sp|Q9Y2X3|NOP58_HUMAN		60 kDa	unknown	4	4	6	6	1.5
282	TRUE	Empty	TGGT1_297880	dense granule protein DG32		24 kDa	unknown	5	4	7	6	1.5	dense granules
713	TRUE	Empty	TGGT1_290200	NAD/NADP octopine/nopaline dehydrogenase, alpha-helical domain-containing protein		48 kDa	unknown	2	2	3	3	1.5	nucleus - non-chromatin
756	TRUE	Empty	TGGT1_240600	putative chaperonin cpn60		72 kDa	unknown	2	2	3	3	1.5	apicoplast
480	TRUE	Empty	TGGT1_240060	hypothetical protein		89 kDa	unknown	2	2	3	3	1.5	dense granules
668	TRUE	Empty	TGGT1_220490	putative pre-rRNA-processing protein PNO1		33 kDa	unknown	2	2	3	3	1.5	nucleolus
544	TRUE	Empty	TGGT1_220100	phosphoribosylpyrophosphate synthetase		61 kDa	unknown	2	2	3	3	1.5	mitochondrion - soluble
596	TRUE	Empty	Sequestosome-1 OS=Homo sapiens OX=9606 GN=SQSTM1 PE=1 SV=1	sp|Q13501|SQSTM_HUMAN		48 kDa	unknown	2	2	3	3	1.5
559	TRUE	Empty	Microfibrillar-associated protein 1 OS=Homo sapiens OX=9606 GN=MFAP1 PE=1 SV=2	sp|P55081|MFAP1_HUMAN		52 kDa	unknown	3	2	3	3	1.5
643	TRUE	Empty	Isocitrate dehydrogenase [NAD] subunit gamma, mitochondrial OS=Homo sapiens OX=9606 GN=IDH3G PE=1 SV=1	sp|P51553|IDH3G_HUMAN		43 kDa	unknown	2	2	3	3	1.5
690	TRUE	Empty	Coronin-1C OS=Homo sapiens OX=9606 GN=CORO1C PE=1 SV=1	sp|Q9ULV4|COR1C_HUMAN		53 kDa	unknown	2	2	3	3	1.5
647	TRUE	Empty	Cluster of Monofunctional C1-tetrahydrofolate synthase, mitochondrial OS=Homo sapiens OX=9606 GN=MTHFD1L PE=1 SV=1 (sp|Q6UB35|C1TM_HUMAN)	sp|Q6UB35|C1TM_HUMAN [3]		106 kDa	unknown	2	2	3	3	1.5
566	TRUE	Empty	Cluster of HLA class I histocompatibility antigen, A alpha chain OS=Homo sapiens OX=9606 GN=HLA-A PE=1 SV=1 (tr|A0A140T975|A0A140T975_HUMAN)	tr|A0A140T975|A0A140T975_HUMAN [8]		34 kDa	unknown	3	2	3	3	1.5
816	TRUE	Empty	Brain acid soluble protein 1 OS=Homo sapiens OX=9606 GN=BASP1 PE=1 SV=2	sp|P80723|BASP1_HUMAN		23 kDa	unknown	2	2	3	3	1.5
686	TRUE	Empty	Acylglycerol kinase, mitochondrial OS=Homo sapiens OX=9606 GN=AGK PE=1 SV=1	tr|E9PC15|E9PC15_HUMAN		44 kDa	unknown	2	2	3	3	1.5
675	TRUE	Empty	60S acidic ribosomal protein P2 OS=Homo sapiens OX=9606 GN=RPLP2 PE=1 SV=1	sp|P05387|RLA2_HUMAN		12 kDa	unknown	3	2	3	3	1.5
768	TRUE	Empty	40S ribosomal protein S19 OS=Homo sapiens OX=9606 GN=RPS19 PE=1 SV=2	sp|P39019|RS19_HUMAN		16 kDa	unknown	2	2	3	3	1.5
415.1	TRUE	Empty	Nucleolar protein of 40 kDa OS=Homo sapiens OX=9606 GN=ZCCHC17 PE=1 SV=1	sp|Q9NP64|NO40_HUMAN (+2)		28 kDa	unknown	2	2	3	3	1.5
310	TRUE	Empty	TGGT1_258870B	hypothetical protein		52 kDa	unknown	6	4	8	6	1.5	dense granules
119	TRUE	Empty	Cluster of Programmed cell death protein 6 OS=Homo sapiens OX=9606 GN=PDCD6 PE=1 SV=1 (sp|O75340|PDCD6_HUMAN)	sp|O75340|PDCD6_HUMAN [2]		22 kDa	unknown	9	8	18	12	1.5
578	TRUE	Empty	TGGT1_260610	methyltransferase		42 kDa	unknown	3	2	4	3	1.5
202.1	TRUE	Empty	Nucleophosmin OS=Homo sapiens OX=9606 GN=NPM1 PE=1 SV=1	tr|A0A7I2V5S2|A0A7I2V5S2_HUMAN		34 kDa	unknown	2	2	4	3	1.5
125	TRUE	Empty	Histone H4 OS=Homo sapiens OX=9606 GN=H4C1 PE=1 SV=2	sp|P62805|H4_HUMAN		11 kDa	unknown	8	6	15	9	1.5
553	TRUE	Empty	TGGT1_315610	hypothetical protein		16 kDa	unknown	3	2	5	3	1.5	nucleolus
362	TRUE	Empty	TGGT1_240650	putative coatomer protein complex, subunit alpha		143 kDa	unknown	3	2	5	3	1.5	nucleus - chromatin
7	TRUE	Empty	Cluster of Myosin-9 OS=Homo sapiens OX=9606 GN=MYH9 PE=1 SV=4 (sp|P35579|MYH9_HUMAN)	sp|P35579|MYH9_HUMAN [2]		227 kDa	unknown	56	47	93	69	1.46809
7.1	TRUE	Empty	Myosin-9 OS=Homo sapiens OX=9606 GN=MYH9 PE=1 SV=4	sp|P35579|MYH9_HUMAN		227 kDa	unknown	55	46	89	66	1.43478
105	TRUE	Empty	Cluster of Serine/arginine repetitive matrix protein 2 OS=Homo sapiens OX=9606 GN=SRRM2 PE=1 SV=2 (sp|Q9UQ35|SRRM2_HUMAN)	sp|Q9UQ35|SRRM2_HUMAN [2]		300 kDa	unknown	8	7	13	10	1.42857
143	TRUE	Empty	Cluster of Myosin light polypeptide 6 OS=Homo sapiens OX=9606 GN=MYL6 PE=1 SV=1 (tr|B7Z6Z4|B7Z6Z4_HUMAN)	tr|B7Z6Z4|B7Z6Z4_HUMAN [2]		27 kDa	unknown	10	7	13	10	1.42857
262	TRUE	Empty	TGGT1_236650	DEAD (Asp-Glu-Ala-Asp) box polypeptide 17		60 kDa	unknown	5	5	7	7	1.4	nucleus - non-chromatin
356	TRUE	Empty	TGGT1_215470	ribosomal protein RPL10A		25 kDa	unknown	5	5	8	7	1.4	60S ribosome
321	TRUE	Empty	Cluster of Very-long-chain 3-oxoacyl-CoA reductase OS=Homo sapiens OX=9606 GN=HSD17B12 PE=1 SV=2 (sp|Q53GQ0|DHB12_HUMAN)	sp|Q53GQ0|DHB12_HUMAN		34 kDa	unknown	6	5	8	7	1.4
101.1	TRUE	Empty	Pre-mRNA-splicing factor ATP-dependent RNA helicase DHX15 OS=Homo sapiens OX=9606 GN=DHX15 PE=1 SV=2	sp|O43143|DHX15_HUMAN		91 kDa	unknown	6	5	8	7	1.4
2.1	TRUE	Empty	Vimentin OS=Homo sapiens OX=9606 GN=VIM PE=1 SV=4	sp|P08670|VIME_HUMAN		54 kDa	unknown	35	25	54	35	1.4
64	TRUE	Empty	TGGT1_232300	ribosomal protein RPS3		29 kDa	unknown	15	11	21	15	1.36364	40S ribosome
72	TRUE	Empty	TGGT1_305270	hypothetical protein		82 kDa	unknown	15	14	21	19	1.35714	rhoptries 1
230	TRUE	Empty	Cluster of Pre-B-cell leukemia transcription factor-interacting protein 1 OS=Homo sapiens OX=9606 GN=PBXIP1 PE=1 SV=1 (sp|Q96AQ6|PBIP1_HUMAN)	sp|Q96AQ6|PBIP1_HUMAN [2]		81 kDa	unknown	7	6	9	8	1.33333
337	TRUE	Empty	Vesicle-trafficking protein SEC22b OS=Homo sapiens OX=9606 GN=SEC22B PE=1 SV=4	sp|O75396|SC22B_HUMAN		25 kDa	unknown	3	3	4	4	1.33333
460	TRUE	Empty	U4/U6.U5 tri-snRNP-associated protein 1 OS=Homo sapiens OX=9606 GN=SART1 PE=1 SV=1	sp|O43290|SNUT1_HUMAN		90 kDa	unknown	3	3	4	4	1.33333
554	TRUE	Empty	TGGT1_316490	hypothetical protein		53 kDa	unknown	3	3	4	4	1.33333	nucleolus
336	TRUE	Empty	TGGT1_316250	hypothetical protein		45 kDa	unknown	3	3	4	4	1.33333	dense granules
131	TRUE	Empty	TGGT1_311625	WD domain, G-beta repeat-containing protein		502 kDa	unknown	3	3	4	4	1.33333
186	TRUE	Empty	TGGT1_311470	rhoptry neck protein RON5		187 kDa	unknown	3	3	4	4	1.33333	rhoptries 1
475	TRUE	Empty	TGGT1_219320	acid phosphatase GAP50		47 kDa	unknown	3	3	4	4	1.33333	IMC
402	TRUE	Empty	Protein-glutamine gamma-glutamyltransferase 2 OS=Homo sapiens OX=9606 GN=TGM2 PE=1 SV=2	sp|P21980|TGM2_HUMAN		77 kDa	unknown	4	3	4	4	1.33333
523	TRUE	Empty	Cluster of 40S ribosomal protein S10 OS=Homo sapiens OX=9606 GN=RPS10 PE=1 SV=1 (sp|P46783|RS10_HUMAN)	sp|P46783|RS10_HUMAN		19 kDa	unknown	3	3	4	4	1.33333
148.1	TRUE	Empty	40S ribosomal protein S3a OS=Homo sapiens OX=9606 GN=RPS3A PE=1 SV=2	sp|P61247|RS3A_HUMAN		30 kDa	unknown	3	3	4	4	1.33333
518	TRUE	Empty	TGGT1_289530	ribosomal protein RPL19		22 kDa	unknown	4	3	5	4	1.33333	60S ribosome
547	TRUE	Empty	TGGT1_266070	ribosomal protein RPL31		14 kDa	unknown	4	3	5	4	1.33333	60S ribosome
439	TRUE	Empty	DnaJ homolog subfamily B member 11 OS=Homo sapiens OX=9606 GN=DNAJB11 PE=1 SV=1	sp|Q9UBS4|DJB11_HUMAN		41 kDa	unknown	4	3	5	4	1.33333
26	TRUE	Empty	Cytochrome b-c1 complex subunit 2, mitochondrial OS=Homo sapiens OX=9606 GN=UQCRC2 PE=1 SV=3	sp|P22695|QCR2_HUMAN		48 kDa	unknown	33	21	42	28	1.33333
111	TRUE	Empty	Caveolae-associated protein 1 OS=Homo sapiens OX=9606 GN=CAVIN1 PE=1 SV=1	sp|Q6NZI2|CAVN1_HUMAN		43 kDa	unknown	12	9	18	12	1.33333
193	TRUE	Empty	TGGT1_213350	ribosomal protein RPS15		17 kDa	unknown	12	6	12	8	1.33333	40S ribosome
462	TRUE	Empty	60S ribosomal protein L13 OS=Homo sapiens OX=9606 GN=RPL13 PE=1 SV=4	sp|P26373|RL13_HUMAN		24 kDa	unknown	4	3	6	4	1.33333
522	TRUE	Empty	60S ribosomal protein L12 OS=Homo sapiens OX=9606 GN=RPL12 PE=1 SV=1	sp|P30050|RL12_HUMAN		18 kDa	unknown	5	3	6	4	1.33333
14.1	TRUE	Empty	Plectin OS=Homo sapiens OX=9606 GN=PLEC PE=1 SV=3	sp|Q15149|PLEC_HUMAN		532 kDa	unknown	8	7	9	9	1.28571
168	TRUE	Empty	TGGT1_262050	rhoptry kinase family protein ROP39		65 kDa	unknown	8	7	10	9	1.28571	rhoptries 2
162	TRUE	Empty	60S ribosomal protein L23 OS=Homo sapiens OX=9606 GN=RPL23 PE=1 SV=1	sp|P62829|RL23_HUMAN		15 kDa	unknown	10	7	11	9	1.28571
175	TRUE	Empty	TGGT1_258870A	hypothetical protein		61 kDa	unknown	8	7	13	9	1.28571
169	TRUE	Empty	TGGT1_305520	ribosomal protein RPS2		29 kDa	unknown	11	7	14	9	1.28571	40S ribosome
66	TRUE	Empty	TGGT1_265010	glutamate 5-kinase domain-containing protein		101 kDa	unknown	18	15	23	19	1.26667	nucleolus
40	TRUE	Empty	TGGT1_262960	putative U1 snRNP-associated protein Usp106		45 kDa	unknown	19	15	27	19	1.26667	nucleus - chromatin
18.1	TRUE	Empty	Unconventional myosin-Ic OS=Homo sapiens OX=9606 GN=MYO1C PE=1 SV=4	sp|O00159|MYO1C_HUMAN (+1)		122 kDa	unknown	42	34	51	43	1.26471
18	TRUE	Empty	Cluster of Unconventional myosin-Ic OS=Homo sapiens OX=9606 GN=MYO1C PE=1 SV=4 (sp|O00159|MYO1C_HUMAN)	sp|O00159|MYO1C_HUMAN [3]		122 kDa	unknown	46	38	57	48	1.26316
552	TRUE	Empty	TGGT1_311430	fibrillarin		32 kDa	unknown	4	4	5	5	1.25	nucleolus
220	TRUE	Empty	TGGT1_205470	putative translation elongation factor 2 family protein		93 kDa	unknown	4	4	5	5	1.25	cytosol
373	TRUE	Empty	Complement C4-A OS=Homo sapiens OX=9606 GN=C4A PE=1 SV=2	sp|P0C0L4|CO4A_HUMAN (+4)		193 kDa	unknown	4	4	5	5	1.25
463	TRUE	Empty	Cluster of Pre-mRNA 3'-end-processing factor FIP1 OS=Homo sapiens OX=9606 GN=FIP1L1 PE=1 SV=1 (sp|Q6UN15|FIP1_HUMAN)	sp|Q6UN15|FIP1_HUMAN [2]		67 kDa	unknown	4	4	5	5	1.25
376	TRUE	Empty	40S ribosomal protein S8 OS=Homo sapiens OX=9606 GN=RPS8 PE=1 SV=2	sp|P62241|RS8_HUMAN (+1)		24 kDa	unknown	4	4	6	5	1.25
16.1	TRUE	Empty	TGGT1_286420A	TGGT1_286420A		50 kDa	unknown	15	8	17	10	1.25
81.1	TRUE	Empty	TGGT1_410360	TGGT1_410360		38 kDa	unknown	5	4	8	5	1.25
199	TRUE	Empty	Cluster of Ras-related protein Rab-3B OS=Homo sapiens OX=9606 GN=RAB3B PE=1 SV=2 (sp|P20337|RAB3B_HUMAN)	sp|P20337|RAB3B_HUMAN [8]		25 kDa	unknown	5	5	6	6	1.2
210	TRUE	Empty	60S ribosomal protein L11 OS=Homo sapiens OX=9606 GN=RPL11 PE=1 SV=2	sp|P62913|RL11_HUMAN		20 kDa	unknown	6	5	6	6	1.2
4.3	TRUE	Empty	Keratin, type I cytoskeletal 14 OS=Homo sapiens OX=9606 GN=KRT14 PE=1 SV=4	sp|P02533|K1C14_HUMAN		52 kDa	unknown	5	5	6	6	1.2
61	TRUE	Empty	Prelamin-A/C OS=Homo sapiens OX=9606 GN=LMNA PE=1 SV=1	sp|P02545|LMNA_HUMAN (+1)		74 kDa	unknown	17	15	22	18	1.2
367	TRUE	Empty	TGGT1_305940	peptidyl-prolyl cis-trans isomerase, cyclophilin-type domain-containing protein		69 kDa	unknown	5	5	8	6	1.2	nucleus - non-chromatin
333	TRUE	Empty	TGGT1_252360	rhoptry kinase family protein ROP24 (incomplete catalytic triad)		61 kDa	unknown	5	5	8	6	1.2	rhoptries 1
17.1	TRUE	Empty	Annexin A2 OS=Homo sapiens OX=9606 GN=ANXA2 PE=1 SV=2	sp|P07355|ANXA2_HUMAN (+1)		39 kDa	unknown	9	5	9	6	1.2
57	TRUE	Empty	TGGT1_288650	dense granule protein GRA12		48 kDa	unknown	22	18	26	21	1.16667	dense granules
105.1	TRUE	Empty	Serine/arginine repetitive matrix protein 2 OS=Homo sapiens OX=9606 GN=SRRM2 PE=1 SV=2	sp|Q9UQ35|SRRM2_HUMAN		300 kDa	unknown	7	6	8	7	1.16667
6	TRUE	Empty	Keratin, type II cytoskeletal 1 OS=Homo sapiens OX=9606 GN=KRT1 PE=1 SV=6	sp|P04264|K2C1_HUMAN		66 kDa	unknown	86	55	90	63	1.14545
101	TRUE	Empty	Cluster of Pre-mRNA-splicing factor ATP-dependent RNA helicase DHX15 OS=Homo sapiens OX=9606 GN=DHX15 PE=1 SV=2 (sp|O43143|DHX15_HUMAN)	sp|O43143|DHX15_HUMAN		91 kDa	unknown	8	7	9	8	1.14286
90.1	TRUE	Empty	Clathrin heavy chain 1 OS=Homo sapiens OX=9606 GN=CLTC PE=1 SV=5	sp|Q00610|CLH1_HUMAN (+1)		192 kDa	unknown	7	7	9	8	1.14286
117	TRUE	Empty	TGGT1_275810	ribosomal protein RPS10		17 kDa	unknown	8	7	10	8	1.14286	40S ribosome
153	TRUE	Empty	TGGT1_234450	ribosomal protein RPS15A		27 kDa	unknown	11	7	13	8	1.14286	40S ribosome
22.1	TRUE	Empty	Tubulin alpha chain OS=Homo sapiens OX=9606 GN=TUBA1C PE=1 SV=1	tr|F5H5D3|F5H5D3_HUMAN		58 kDa	unknown	13	8	10	9	1.125
154	TRUE	Empty	TGGT1_267400	ribosomal protein RPL32		16 kDa	unknown	13	8	12	9	1.125	60S ribosome
30	TRUE	Empty	Myosin-10 OS=Homo sapiens OX=9606 GN=MYH10 PE=1 SV=3	sp|P35580|MYH10_HUMAN		229 kDa	unknown	29	27	34	30	1.11111
60	TRUE	Empty	TGGT1_248480	ribosomal protein RPS9		22 kDa	unknown	23	18	23	20	1.11111	40S ribosome
137	TRUE	Empty	TGGT1_310780	dense granule protein GRA4		36 kDa	unknown	10	9	13	10	1.11111	dense granules
90	TRUE	Empty	Cluster of Clathrin heavy chain 1 OS=Homo sapiens OX=9606 GN=CLTC PE=1 SV=5 (sp|Q00610|CLH1_HUMAN)	sp|Q00610|CLH1_HUMAN [3]		192 kDa	unknown	11	11	13	12	1.09091
41	TRUE	Empty	Cytoskeleton-associated protein 4 OS=Homo sapiens OX=9606 GN=CKAP4 PE=1 SV=2	sp|Q07065|CKAP4_HUMAN		66 kDa	unknown	30	22	29	24	1.09091
133	TRUE	Empty	Elongation factor Tu, mitochondrial OS=Homo sapiens OX=9606 GN=TUFM PE=1 SV=2	sp|P49411|EFTU_HUMAN		50 kDa	unknown	15	11	15	12	1.09091
2	TRUE	Empty	Cluster of Vimentin OS=Homo sapiens OX=9606 GN=VIM PE=1 SV=4 (sp|P08670|VIME_HUMAN)	sp|P08670|VIME_HUMAN [23]		54 kDa	unknown	138	114	158	123	1.07895
81	TRUE	Empty	Cluster of TGGT1_410360	TGGT1_410360 [2]		38 kDa	unknown	17	13	21	14	1.07692
54	TRUE	Empty	Cationic trypsin OS=Bos taurus PE=1 SV=3	sp|P00760|TRY1_BOVIN		26 kDa	unknown	20	15	20	16	1.06667
8	TRUE	Empty	Cluster of Keratin, type I cytoskeletal 9 OS=Homo sapiens OX=9606 GN=KRT9 PE=1 SV=3 (sp|P35527|K1C9_HUMAN)	sp|P35527|K1C9_HUMAN [2]		62 kDa	unknown	80	47	72	50	1.06383
69	TRUE	Empty	Cluster of 40S ribosomal protein S3 OS=Homo sapiens OX=9606 GN=RPS3 PE=1 SV=2 (sp|P23396|RS3_HUMAN)	sp|P23396|RS3_HUMAN [2]		27 kDa	unknown	19	18	21	19	1.05556
16	TRUE	Empty	Cluster of TGGT1_286420A	TGGT1_286420A [2]		50 kDa	unknown	39	21	38	22	1.04762
8.1	TRUE	Empty	Keratin, type I cytoskeletal 9 OS=Homo sapiens OX=9606 GN=KRT9 PE=1 SV=3	sp|P35527|K1C9_HUMAN		62 kDa	unknown	33	25	31	26	1.04
4.1	TRUE	Empty	Keratin, type I cytoskeletal 10 OS=Homo sapiens OX=9606 GN=KRT10 PE=1 SV=6	sp|P13645|K1C10_HUMAN (+1)		59 kDa	unknown	61	41	59	42	1.02439
192	TRUE	Empty	TGGT1_204400	putative ATPase synthase subunit alpha		62 kDa	unknown	10	8	8	8	1	mitochondrion - membranes
47	TRUE	Empty	Spectrin beta chain, non-erythrocytic 1 OS=Homo sapiens OX=9606 GN=SPTBN1 PE=1 SV=2	sp|Q01082|SPTB2_HUMAN (+1)		275 kDa	unknown	21	18	20	18	1
299	TRUE	Empty	TGGT1_288720	ribosomal protein RPL10		25 kDa	unknown	7	6	6	6	1	60S ribosome
246	TRUE	Empty	Splicing factor 3B subunit 1 OS=Homo sapiens OX=9606 GN=SF3B1 PE=1 SV=3	sp|O75533|SF3B1_HUMAN		146 kDa	unknown	6	6	6	6	1
285	TRUE	Empty	Cluster of Myosin regulatory light chain 12B OS=Homo sapiens OX=9606 GN=MYL12B PE=1 SV=2 (sp|O14950|ML12B_HUMAN)	sp|O14950|ML12B_HUMAN [2]		20 kDa	unknown	6	6	6	6	1
228	TRUE	Empty	Cluster of Major vault protein OS=Homo sapiens OX=9606 GN=MVP PE=1 SV=4 (sp|Q14764|MVP_HUMAN)	sp|Q14764|MVP_HUMAN		99 kDa	unknown	6	6	6	6	1
280	TRUE	Empty	TGGT1_263050	ribosomal protein RPL13		40 kDa	unknown	6	5	5	5	1	60S ribosome
454	TRUE	Empty	TGGT1_262920	trypsin domain-containing protein		105 kDa	unknown	5	5	5	5	1	rhoptries 1
228.1	TRUE	Empty	Major vault protein OS=Homo sapiens OX=9606 GN=MVP PE=1 SV=4	sp|Q14764|MVP_HUMAN		99 kDa	unknown	5	5	5	5	1
33	TRUE	Empty	ATP synthase subunit alpha, mitochondrial OS=Homo sapiens OX=9606 GN=ATP5F1A PE=1 SV=1	sp|P25705|ATPA_HUMAN		60 kDa	unknown	36	29	34	29	1
185	TRUE	Empty	TGGT1_299780	hypothetical protein		59 kDa	unknown	12	9	10	9	1	dense granules
150	TRUE	Empty	Serine/threonine-protein kinase PRP4 homolog OS=Homo sapiens OX=9606 GN=PRPF4B PE=1 SV=3	sp|Q13523|PRP4B_HUMAN		117 kDa	unknown	12	9	10	9	1
50	TRUE	Empty	TGGT1_226250	DEAD (Asp-Glu-Ala-Asp) box polypeptide DDX3X		79 kDa	unknown	19	17	20	17	1	nucleus - non-chromatin
144	TRUE	Empty	TGGT1_223920	rhoptry neck protein RON3		223 kDa	unknown	4	4	4	4	1	rhoptries 1
451	TRUE	Empty	TGGT1_215980	hypothetical protein		24 kDa	unknown	4	4	4	4	1	dense granules
568	TRUE	Empty	Cluster of Ribosomal protein L19 OS=Homo sapiens OX=9606 GN=RPL19 PE=1 SV=1 (tr|A0A7I2YQG2|A0A7I2YQG2_HUMAN)	tr|A0A7I2YQG2|A0A7I2YQG2_HUMAN [2]		26 kDa	unknown	5	4	4	4	1
722	TRUE	Empty	60S ribosomal protein L31 OS=Homo sapiens OX=9606 GN=RPL31 PE=1 SV=1	sp|P62899|RL31_HUMAN (+1)		14 kDa	unknown	4	4	4	4	1
107	TRUE	Empty	TGGT1_227810	rhoptry kinase family protein ROP11 (incomplete catalytic triad)		58 kDa	unknown	12	11	13	11	1	rhoptries 1
269	TRUE	Empty	40S ribosomal protein S13 OS=Homo sapiens OX=9606 GN=RPS13 PE=1 SV=2	sp|P62277|RS13_HUMAN		17 kDa	unknown	9	7	8	7	1
147	TRUE	Empty	Dolichyl-diphosphooligosaccharide--protein glycosyltransferase subunit 1 OS=Homo sapiens OX=9606 GN=RPN1 PE=1 SV=1	sp|P04843|RPN1_HUMAN		69 kDa	unknown	11	10	12	10	1
242	TRUE	Empty	TGGT1_238010	ribosomal protein RPL23A		19 kDa	unknown	7	6	7	6	1	60S ribosome
230.1	TRUE	Empty	Pre-B-cell leukemia transcription factor-interacting protein 1 OS=Homo sapiens OX=9606 GN=PBXIP1 PE=1 SV=1	sp|Q96AQ6|PBIP1_HUMAN		81 kDa	unknown	7	6	7	6	1
458	TRUE	Empty	TGGT1_313910	RNA recognition motif 2 protein		100 kDa	unknown	3	3	3	3	1	nucleus - non-chromatin
551	TRUE	Empty	TGGT1_305850	RNA recognition motif-containing protein		39 kDa	unknown	3	3	3	3	1	nucleus - non-chromatin
626	TRUE	Empty	TGGT1_294670	translation initiation factor 3 subunit		32 kDa	unknown	3	3	3	3	1	nucleus - non-chromatin
393	TRUE	Empty	TGGT1_286600	hypothetical protein		43 kDa	unknown	3	3	3	3	1	tubulin cytoskeleton
277	TRUE	Empty	TGGT1_224460	putative aminopeptidase n		109 kDa	unknown	3	3	3	3	1	PM - peripheral 2
449	TRUE	Empty	TGGT1_210360	DEAD (Asp-Glu-Ala-Asp) box polypeptide 41 family protein		73 kDa	unknown	3	3	3	3	1	nucleus - chromatin
527	TRUE	Empty	Septin-2 OS=Homo sapiens OX=9606 GN=SEPTIN2 PE=1 SV=1	sp|Q15019|SEPT2_HUMAN		41 kDa	unknown	4	3	3	3	1
500	TRUE	Empty	Protein RCC2 OS=Homo sapiens OX=9606 GN=RCC2 PE=1 SV=2	sp|Q9P258|RCC2_HUMAN		56 kDa	unknown	3	3	3	3	1
531	TRUE	Empty	Protein LLP homolog OS=Homo sapiens OX=9606 GN=LLPH PE=1 SV=1	sp|Q9BRT6|LLPH_HUMAN		15 kDa	unknown	5	3	3	3	1
430	TRUE	Empty	Nucleolar protein 56 OS=Homo sapiens OX=9606 GN=NOP56 PE=1 SV=4	sp|O00567|NOP56_HUMAN		66 kDa	unknown	3	3	3	3	1
563	TRUE	Empty	N-acylneuraminate cytidylyltransferase OS=Homo sapiens OX=9606 GN=CMAS PE=1 SV=2	sp|Q8NFW8|NEUA_HUMAN		48 kDa	unknown	3	3	3	3	1
401	TRUE	Empty	DNA topoisomerase 1 OS=Homo sapiens OX=9606 GN=TOP1 PE=1 SV=2	sp|P11387|TOP1_HUMAN		91 kDa	unknown	3	3	3	3	1
415	TRUE	Empty	Cluster of Nucleolar protein of 40 kDa OS=Homo sapiens OX=9606 GN=ZCCHC17 PE=1 SV=1 (sp|Q9NP64|NO40_HUMAN)	sp|Q9NP64|NO40_HUMAN [3]		28 kDa	unknown	4	3	3	3	1
689	TRUE	Empty	Cluster of Iron-sulfur protein NUBPL OS=Homo sapiens OX=9606 GN=NUBPL PE=1 SV=3 (sp|Q8TB37|NUBPL_HUMAN)	sp|Q8TB37|NUBPL_HUMAN [2]		34 kDa	unknown	3	3	3	3	1
524	TRUE	Empty	Cluster of 26S proteasome non-ATPase regulatory subunit 4 OS=Homo sapiens OX=9606 GN=PSMD4 PE=1 SV=1 (sp|P55036|PSMD4_HUMAN)	sp|P55036|PSMD4_HUMAN		41 kDa	unknown	5	3	3	3	1
814	TRUE	Empty	60S ribosomal protein L29 OS=Homo sapiens OX=9606 GN=RPL29 PE=1 SV=2	sp|P47914|RL29_HUMAN (+1)		18 kDa	unknown	3	3	3	3	1
491	TRUE	Empty	60S ribosomal protein L10a OS=Homo sapiens OX=9606 GN=RPL10A PE=1 SV=2	sp|P62906|RL10A_HUMAN		25 kDa	unknown	3	3	3	3	1
592	TRUE	Empty	40S ribosomal protein S25 OS=Homo sapiens OX=9606 GN=RPS25 PE=1 SV=1	sp|P62851|RS25_HUMAN		14 kDa	unknown	3	3	3	3	1
561	TRUE	Empty	40S ribosomal protein S23 OS=Homo sapiens OX=9606 GN=RPS23 PE=1 SV=3	sp|P62266|RS23_HUMAN (+1)		16 kDa	unknown	4	3	3	3	1
3.2	TRUE	Empty	Tubulin beta-6 chain OS=Homo sapiens OX=9606 GN=TUBB6 PE=1 SV=1	sp|Q9BUF5|TBB6_HUMAN		50 kDa	unknown	5	3	3	3	1
320.1	TRUE	Empty	Splicing factor 3B subunit 2 OS=Homo sapiens OX=9606 GN=SF3B2 PE=1 SV=2	sp|Q13435|SF3B2_HUMAN (+1)		100 kDa	unknown	3	3	3	3	1
3.1	TRUE	Empty	Tubulin beta chain OS=Homo sapiens OX=9606 GN=TUBB PE=1 SV=2	sp|P07437|TBB5_HUMAN (+1)		50 kDa	unknown	18	11	14	11	1
135	TRUE	Empty	TGGT1_207440	ribosomal protein RPS4		36 kDa	unknown	10	8	10	8	1	40S ribosome
188	TRUE	Empty	Dolichyl-diphosphooligosaccharide--protein glycosyltransferase subunit 2 OS=Homo sapiens OX=9606 GN=RPN2 PE=1 SV=3	sp|P04844|RPN2_HUMAN		69 kDa	unknown	9	8	10	8	1
368	TRUE	Empty	TGGT1_309820	ribosomal protein RPL11		20 kDa	unknown	5	5	6	5	1	nucleus - non-chromatin
372	TRUE	Empty	Cluster of 60S acidic ribosomal protein P0 OS=Homo sapiens OX=9606 GN=RPLP0 PE=1 SV=1 (sp|P05388|RLA0_HUMAN)	sp|P05388|RLA0_HUMAN [3]		34 kDa	unknown	6	5	6	5	1
219	TRUE	Empty	40S ribosomal protein S16 OS=Homo sapiens OX=9606 GN=RPS16 PE=1 SV=2	sp|P62249|RS16_HUMAN		16 kDa	unknown	8	5	6	5	1
113	TRUE	Empty	TGGT1_209030	actin ACT1		42 kDa	unknown	10	7	9	7	1	cytosol
92	TRUE	Empty	Gap junction alpha-1 protein OS=Homo sapiens OX=9606 GN=GJA1 PE=1 SV=2	sp|P17302|CXA1_HUMAN		43 kDa	unknown	16	9	12	9	1
225	TRUE	Empty	60S ribosomal protein L17 OS=Homo sapiens OX=9606 GN=RPL17 PE=1 SV=3	sp|P18621|RL17_HUMAN (+4)		21 kDa	unknown	8	6	8	6	1
394	TRUE	Empty	TGGT1_300190	ribosomal protein RPL37A		10 kDa	unknown	5	4	5	4	1	60S ribosome
425	TRUE	Empty	TGGT1_275860	hypothetical protein		43 kDa	unknown	4	4	5	4	1	dense granules
360	TRUE	Empty	TGGT1_223050	ribosomal protein RPS20		26 kDa	unknown	5	4	5	4	1	nucleus - chromatin
494	TRUE	Empty	Cluster of Calcium/calmodulin-dependent protein kinase type II subunit delta OS=Homo sapiens OX=9606 GN=CAMK2D PE=1 SV=3 (sp|Q13557|KCC2D_HUMAN)	sp|Q13557|KCC2D_HUMAN [11]		56 kDa	unknown	5	4	5	4	1
468	TRUE	Empty	ATP5MF-PTCD1 readthrough OS=Homo sapiens OX=9606 GN=ATP5MF-PTCD1 PE=4 SV=1	tr|G3V325|G3V325_HUMAN		84 kDa	unknown	5	4	5	4	1
4.4	TRUE	Empty	Keratin, type I cytoskeletal 16 OS=Homo sapiens OX=9606 GN=KRT16 PE=1 SV=4	sp|P08779|K1C16_HUMAN		51 kDa	unknown	5	4	5	4	1
769	TRUE	Empty	Translocon-associated protein subunit alpha OS=Homo sapiens OX=9606 GN=SSR1 PE=1 SV=3	sp|P43307|SSRA_HUMAN (+1)		32 kDa	unknown	2	2	2	2	1
571	TRUE	Empty	TGGT1_320020	transporter, major facilitator family protein		63 kDa	unknown	2	2	2	2	1	PM - integral
879	TRUE	Empty	TGGT1_319560	microneme protein MIC3		41 kDa	unknown	2	2	2	2	1	micronemes
910	TRUE	Empty	TGGT1_311830	hypothetical protein		16 kDa	unknown	2	2	2	2	1
736	TRUE	Empty	TGGT1_310490	ribosomal protein RPL27A		16 kDa	unknown	2	2	2	2	1	60S ribosome
739	TRUE	Empty	TGGT1_306030	glutathione s-transferase, n-terminal domain containing protein		38 kDa	unknown	2	2	2	2	1	ER
549	TRUE	Empty	TGGT1_288500	FAD Malate-dehydrogenase (MDH-FAD)		60 kDa	unknown	2	2	2	2	1	mitochondrion - soluble
877	TRUE	Empty	TGGT1_275460	hypothetical protein		31 kDa	unknown	2	2	2	2	1	dense granules
548	TRUE	Empty	TGGT1_268200	RNA recognition motif-containing protein		66 kDa	unknown	2	2	2	2	1	nucleus - non-chromatin
702	TRUE	Empty	TGGT1_261620	hypothetical protein		30 kDa	unknown	2	2	2	2	1
650	TRUE	Empty	TGGT1_256770	putative eukaryotic translation initiation factor 4A, isoform 3		45 kDa	unknown	2	2	2	2	1	nucleus - non-chromatin
838	TRUE	Empty	TGGT1_254440	ribosomal protein RPL12		18 kDa	unknown	2	2	2	2	1	60S ribosome
835	TRUE	Empty	TGGT1_240860	acyltransferase domain-containing protein		32 kDa	unknown	2	2	2	2	1	Golgi
386	TRUE	Empty	TGGT1_239010	hypothetical protein		71 kDa	unknown	2	2	2	2	1	dense granules
513	TRUE	Empty	TGGT1_238050	nuclease and tudor domain-containing protein		114 kDa	unknown	2	2	2	2	1	nucleus - non-chromatin
869	TRUE	Empty	TGGT1_233460	SAG-related sequence SRS29B		35 kDa	unknown	2	2	2	2	1	PM - peripheral 1
833	TRUE	Empty	TGGT1_226960	phosphofructokinase PFKII		131 kDa	unknown	2	2	2	2	1	cytosol
881	TRUE	Empty	TGGT1_220240	hypothetical protein		54 kDa	unknown	2	2	2	2	1	dense granules
509	TRUE	Empty	TGGT1_218570	Nin one binding (NOB1) Zn-ribbon family protein		62 kDa	unknown	2	2	2	2	1
792	TRUE	Empty	TGGT1_204050	subtilisin SUB1		85 kDa	unknown	2	2	2	2	1	micronemes
688	TRUE	Empty	Stearoyl-CoA desaturase OS=Homo sapiens OX=9606 GN=SCD PE=1 SV=2	sp|O00767|SCD_HUMAN		42 kDa	unknown	3	2	2	2	1
583	TRUE	Empty	Signal recognition particle receptor subunit alpha OS=Homo sapiens OX=9606 GN=SRPRA PE=1 SV=2	sp|P08240|SRPRA_HUMAN		70 kDa	unknown	2	2	2	2	1
777	TRUE	Empty	rRNA-processing protein FCF1 homolog OS=Homo sapiens OX=9606 GN=FCF1 PE=1 SV=1	sp|Q9Y324|FCF1_HUMAN (+2)		23 kDa	unknown	2	2	2	2	1
880	TRUE	Empty	Peflin OS=Homo sapiens OX=9606 GN=PEF1 PE=1 SV=1	sp|Q9UBV8|PEF1_HUMAN		30 kDa	unknown	2	2	2	2	1
383	TRUE	Empty	Immunoglobulin heavy constant gamma 2 OS=Homo sapiens OX=9606 GN=IGHG2 PE=1 SV=2	sp|P01859|IGHG2_HUMAN (+1)		36 kDa	unknown	3	2	2	2	1
589	TRUE	Empty	F-actin-capping protein subunit alpha-1 OS=Homo sapiens OX=9606 GN=CAPZA1 PE=1 SV=3	sp|P52907|CAZA1_HUMAN		33 kDa	unknown	2	2	2	2	1
564	TRUE	Empty	Dolichyl-diphosphooligosaccharide--protein glycosyltransferase subunit STT3B OS=Homo sapiens OX=9606 GN=STT3B PE=1 SV=1	sp|Q8TCJ2|STT3B_HUMAN		94 kDa	unknown	2	2	2	2	1
254	TRUE	Empty	Collagen alpha-3(VI) chain OS=Homo sapiens OX=9606 GN=COL6A3 PE=1 SV=5	sp|P12111|CO6A3_HUMAN		344 kDa	unknown	2	2	2	2	1
781	TRUE	Empty	Cluster of Prohibitin-2 OS=Homo sapiens OX=9606 GN=PHB2 PE=1 SV=2 (sp|Q99623|PHB2_HUMAN)	sp|Q99623|PHB2_HUMAN [4]		33 kDa	unknown	2	2	2	2	1
572	TRUE	Empty	Cluster of Oxysterol-binding protein-related protein 8 OS=Homo sapiens OX=9606 GN=OSBPL8 PE=1 SV=3 (sp|Q9BZF1|OSBL8_HUMAN)	sp|Q9BZF1|OSBL8_HUMAN		101 kDa	unknown	2	2	2	2	1
610	TRUE	Empty	Cluster of Heterogeneous nuclear ribonucleoprotein H (Fragment) OS=Homo sapiens OX=9606 GN=HNRNPH1 PE=1 SV=1 (tr|E7EQJ0|E7EQJ0_HUMAN)	tr|E7EQJ0|E7EQJ0_HUMAN [2]		13 kDa	unknown	2	2	2	2	1
261	TRUE	Empty	Cluster of E3 ubiquitin-protein ligase RBBP6 (Fragment) OS=Homo sapiens OX=9606 GN=RBBP6 PE=1 SV=1 (tr|A0A2R8Y880|A0A2R8Y880_HUMAN)	tr|A0A2R8Y880|A0A2R8Y880_HUMAN [2]		197 kDa	unknown	2	2	2	2	1
839	TRUE	Empty	Cluster of Coatomer subunit epsilon OS=Homo sapiens OX=9606 GN=COPE PE=1 SV=3 (sp|O14579|COPE_HUMAN)	sp|O14579|COPE_HUMAN [3]		34 kDa	unknown	2	2	2	2	1
697	TRUE	Empty	Cluster of 40S ribosomal protein S21 OS=Homo sapiens OX=9606 GN=RPS21 PE=1 SV=1 (sp|P63220|RS21_HUMAN)	sp|P63220|RS21_HUMAN [2]		9 kDa	unknown	2	2	2	2	1
743	TRUE	Empty	Ceruloplasmin OS=Homo sapiens OX=9606 GN=CP PE=1 SV=1	sp|P00450|CERU_HUMAN		122 kDa	unknown	2	2	2	2	1
746	TRUE	Empty	Calpain-2 catalytic subunit OS=Homo sapiens OX=9606 GN=CAPN2 PE=1 SV=6	sp|P17655|CAN2_HUMAN		80 kDa	unknown	2	2	2	2	1
635	TRUE	Empty	Alpha-S1-casein OS=Bos taurus GN=CSN1S1 PE=1 SV=2	sp|P02662|CASA1_BOVIN		25 kDa	unknown	2	2	2	2	1
601	TRUE	Empty	A-kinase anchor protein 2 OS=Homo sapiens OX=9606 GN=AKAP2 PE=1 SV=3	sp|Q9Y2D5|AKAP2_HUMAN		95 kDa	unknown	2	2	2	2	1
22.3	TRUE	Empty	Tubulin alpha-3E chain OS=Homo sapiens OX=9606 GN=TUBA3E PE=1 SV=2	sp|Q6PEY2|TBA3E_HUMAN		50 kDa	unknown	2	2	2	2	1
536.1	TRUE	Empty	TGGT1_277270	TGGT1_277270		96 kDa	unknown	3	2	2	2	1
199.3	TRUE	Empty	Ras-related protein Rab-14 OS=Homo sapiens OX=9606 GN=RAB14 PE=1 SV=4	sp|P61106|RAB14_HUMAN		24 kDa	unknown	2	2	2	2	1
112.1	TRUE	Empty	Myosin phosphatase Rho-interacting protein OS=Homo sapiens OX=9606 GN=MPRIP PE=1 SV=1	tr|A0A494BZV2|A0A494BZV2_HUMAN		274 kDa	unknown	2	2	2	2	1
143.1	TRUE	Empty	Myosin light polypeptide 6 OS=Homo sapiens OX=9606 GN=MYL6 PE=1 SV=1	tr|B7Z6Z4|B7Z6Z4_HUMAN		27 kDa	unknown	2	2	2	2	1
566.1	TRUE	Empty	HLA class I histocompatibility antigen, A alpha chain OS=Homo sapiens OX=9606 GN=HLA-A PE=1 SV=1	tr|A0A140T913|A0A140T913_HUMAN (+7)		41 kDa	unknown	3	2	2	2	1
74.1	TRUE	Empty	Heat shock protein HSP 90-beta OS=Homo sapiens OX=9606 GN=HSP90AB1 PE=1 SV=4	sp|P08238|HS90B_HUMAN		83 kDa	unknown	2	2	2	2	1
74.2	TRUE	Empty	Endoplasmin OS=Homo sapiens OX=9606 GN=HSP90B1 PE=1 SV=1	sp|P14625|ENPL_HUMAN (+4)		92 kDa	unknown	2	2	2	2	1
523.1	TRUE	Empty	40S ribosomal protein S10 OS=Homo sapiens OX=9606 GN=RPS10 PE=1 SV=1	sp|P46783|RS10_HUMAN		19 kDa	unknown	2	2	2	2	1
255.1	TRUE	Empty	14-3-3 protein zeta/delta OS=Homo sapiens OX=9606 GN=YWHAZ PE=1 SV=1	sp|P63104|1433Z_HUMAN		28 kDa	unknown	2	2	2	2	1
77	TRUE	Empty	Cluster of TGGT1_308090	TGGT1_308090 [2]		61 kDa	unknown	16	11	16	11	1
59	TRUE	Empty	TGGT1_239100	ribosomal protein RPS7		23 kDa	unknown	25	15	23	15	1	40S ribosome
232	TRUE	Empty	Sidoreflexin OS=Homo sapiens OX=9606 GN=SFXN3 PE=1 SV=1	tr|A0A1P0AYU5|A0A1P0AYU5_HUMAN		36 kDa	unknown	8	6	9	6	1
388	TRUE	Empty	TGGT1_261570	ribosomal protein RPL7A		31 kDa	unknown	4	3	4	3	1	60S ribosome
233	TRUE	Empty	Cluster of Tropomyosin alpha-1 chain OS=Homo sapiens OX=9606 GN=TPM1 PE=1 SV=1 (tr|H0YKP3|H0YKP3_HUMAN)	tr|H0YKP3|H0YKP3_HUMAN [7]		18 kDa	unknown	4	3	4	3	1
326	TRUE	Empty	Cluster of Glutathione peroxidase OS=Homo sapiens OX=9606 GN=GPX4 PE=1 SV=1 (tr|A0A087WT12|A0A087WT12_HUMAN)	tr|A0A087WT12|A0A087WT12_HUMAN [2]		27 kDa	unknown	4	3	4	3	1
499	TRUE	Empty	Cluster of Core histone macro-H2A.2 OS=Homo sapiens OX=9606 GN=MACROH2A2 PE=1 SV=3 (sp|Q9P0M6|H2AW_HUMAN)	sp|Q9P0M6|H2AW_HUMAN [2]		40 kDa	unknown	4	3	4	3	1
398	TRUE	Empty	ATP synthase subunit d, mitochondrial OS=Homo sapiens OX=9606 GN=ATP5PD PE=1 SV=3	sp|O75947|ATP5H_HUMAN		18 kDa	unknown	4	3	4	3	1
721	TRUE	Empty	40S ribosomal protein S30 OS=Homo sapiens OX=9606 GN=FAU PE=1 SV=1	sp|P62861|RS30_HUMAN (+1)		7 kDa	unknown	4	3	4	3	1
227	TRUE	Empty	Cluster of 60S ribosomal protein L3 OS=Homo sapiens OX=9606 GN=RPL3 PE=1 SV=2 (sp|P39023|RL3_HUMAN)	sp|P39023|RL3_HUMAN [2]		46 kDa	unknown	5	4	6	4	1
399	TRUE	Empty	BAG family molecular chaperone regulator 2 OS=Homo sapiens OX=9606 GN=BAG2 PE=1 SV=1	sp|O95816|BAG2_HUMAN		24 kDa	unknown	5	4	6	4	1
407	TRUE	Empty	40S ribosomal protein S20 OS=Homo sapiens OX=9606 GN=RPS20 PE=1 SV=1	sp|P60866|RS20_HUMAN		13 kDa	unknown	7	4	6	4	1
273	TRUE	Empty	Cluster of Histone H2A OS=Homo sapiens OX=9606 PE=3 SV=1 (tr|A0A0U1RRH7|A0A0U1RRH7_HUMAN)	tr|A0A0U1RRH7|A0A0U1RRH7_HUMAN [3]		19 kDa	unknown	8	6	10	6	1
241	TRUE	Empty	TGGT1_212290	ribosomal protein RPS19		35 kDa	unknown	7	4	7	4	1	40S ribosome
464	TRUE	Empty	Calcium homeostasis endoplasmic reticulum protein OS=Homo sapiens OX=9606 GN=CHERP PE=1 SV=3	sp|Q8IWX8|CHERP_HUMAN (+1)		104 kDa	unknown	3	2	3	2	1
346	TRUE	Empty	40S ribosomal protein S11 OS=Homo sapiens OX=9606 GN=RPS11 PE=1 SV=3	sp|P62280|RS11_HUMAN (+1)		18 kDa	unknown	3	2	3	2	1
165.1	TRUE	Empty	Solute carrier family 25 (Mitochondrial carrier citrate transporter), member 1, isoform CRA_b OS=Homo sapiens OX=9606 GN=SLC25A1 PE=1 SV=1	tr|B4DP62|B4DP62_HUMAN		23 kDa	unknown	4	2	3	2	1
538	TRUE	Empty	Cluster of rRNA 2'-O-methyltransferase fibrillarin OS=Homo sapiens OX=9606 GN=FBL PE=1 SV=2 (sp|P22087|FBRL_HUMAN)	sp|P22087|FBRL_HUMAN [2]		34 kDa	unknown	1	1	1	1	1
3.6	TRUE	Empty	Tubulin beta-6 chain (Fragment) OS=Homo sapiens OX=9606 GN=TUBB6 PE=1 SV=1	tr|K7EK43|K7EK43_HUMAN		3 kDa	unknown	2	1	1	1	1
22.2	TRUE	Empty	Tubulin alpha chain (Fragment) OS=Homo sapiens OX=9606 GN=TUBA4A PE=1 SV=1	tr|C9JJQ8|C9JJQ8_HUMAN		22 kDa	unknown	1	1	1	1	1
233.2	TRUE	Empty	Tropomyosin alpha-3 chain OS=Homo sapiens OX=9606 GN=TPM3 PE=1 SV=1	tr|A0A087WWU8|A0A087WWU8_HUMAN		26 kDa	unknown	1	1	1	1	1
39.2	TRUE	Empty	TGGT1_221620	TGGT1_221620		50 kDa	unknown	1	1	1	1	1
44.1	TRUE	Empty	RNA-binding protein 39 OS=Homo sapiens OX=9606 GN=RBM39 PE=1 SV=1	tr|G3XAC6|G3XAC6_HUMAN		48 kDa	unknown	1	1	1	1	1
568.1	TRUE	Empty	Ribosomal protein L19 OS=Homo sapiens OX=9606 GN=RPL19 PE=1 SV=1	tr|A0A7I2YQG2|A0A7I2YQG2_HUMAN		26 kDa	unknown	1	1	1	1	1
164.2	TRUE	Empty	Probable ATP-dependent RNA helicase DDX5 OS=Homo sapiens OX=9606 GN=DDX5 PE=1 SV=1	sp|P17844|DDX5_HUMAN (+1)		69 kDa	unknown	1	1	1	1	1
572.1	TRUE	Empty	Oxysterol-binding protein-related protein 8 OS=Homo sapiens OX=9606 GN=OSBPL8 PE=1 SV=3	sp|Q9BZF1|OSBL8_HUMAN		101 kDa	unknown	1	1	1	1	1
419.1	TRUE	Empty	Lamina-associated polypeptide 2, isoforms beta/gamma OS=Homo sapiens OX=9606 GN=TMPO PE=1 SV=2	sp|P42167|LAP2B_HUMAN		51 kDa	unknown	1	1	1	1	1
2.11	TRUE	Empty	Keratin, type II cytoskeletal 6C OS=Homo sapiens OX=9606 GN=KRT6C PE=1 SV=3	sp|P48668|K2C6C_HUMAN		60 kDa	unknown	1	1	1	1	1
689.1	TRUE	Empty	Iron-sulfur protein NUBPL OS=Homo sapiens OX=9606 GN=NUBPL PE=1 SV=3	sp|Q8TB37|NUBPL_HUMAN		34 kDa	unknown	1	1	1	1	1
250.1	TRUE	Empty	Deoxynucleoside triphosphate triphosphohydrolase SAMHD1 OS=Homo sapiens OX=9606 GN=SAMHD1 PE=1 SV=2	sp|Q9Y3Z3|SAMH1_HUMAN		72 kDa	unknown	1	1	1	1	1
214.1	TRUE	Empty	ATP-dependent RNA helicase DDX1 OS=Homo sapiens OX=9606 GN=DDX1 PE=1 SV=1	tr|A0A7I2V4F0|A0A7I2V4F0_HUMAN		82 kDa	unknown	1	1	1	1	1
270.1	TRUE	Empty	ATP-dependent 6-phosphofructokinase, platelet type OS=Homo sapiens OX=9606 GN=PFKP PE=1 SV=2	sp|Q01813|PFKAP_HUMAN		86 kDa	unknown	1	1	1	1	1
102.1	TRUE	Empty	ATP synthase subunit O, mitochondrial OS=Homo sapiens OX=9606 GN=ATP5PO PE=1 SV=1	sp|P48047|ATPO_HUMAN		23 kDa	unknown	1	1	1	1	1
227.1	TRUE	Empty	60S ribosomal protein L3 OS=Homo sapiens OX=9606 GN=RPL3 PE=1 SV=2	sp|P39023|RL3_HUMAN		46 kDa	unknown	1	1	1	1	1
69.2	TRUE	Empty	40S ribosomal protein S3 (Fragment) OS=Homo sapiens OX=9606 GN=RPS3 PE=1 SV=1	tr|H0YF32|H0YF32_HUMAN		14 kDa	unknown	1	1	1	1	1
654.1	TRUE	Empty	26S proteasome regulatory subunit 8 OS=Homo sapiens OX=9606 GN=PSMC5 PE=1 SV=1	sp|P62195|PRS8_HUMAN		46 kDa	unknown	1	1	1	1	1
524.1	TRUE	Empty	26S proteasome non-ATPase regulatory subunit 4 OS=Homo sapiens OX=9606 GN=PSMD4 PE=1 SV=1	sp|P55036|PSMD4_HUMAN		41 kDa	unknown	2	1	1	1	1
273.1	TRUE	Empty	Histone H2A OS=Homo sapiens OX=9606 PE=3 SV=1	tr|A0A0U1RRH7|A0A0U1RRH7_HUMAN		19 kDa	unknown	2	2	4	2	1
326.1	TRUE	Empty	Glutathione peroxidase OS=Homo sapiens OX=9606 GN=GPX4 PE=1 SV=1	tr|A0A087WT12|A0A087WT12_HUMAN		27 kDa	unknown	2	1	2	1	1
570	TRUE	Empty	Trypsin-1 OS=Homo sapiens OX=9606 GN=PRSS1 PE=1 SV=1	sp|P07477|TRY1_HUMAN (+2)		27 kDa	unknown	0	0	1	1	1
611	TRUE	Empty	TGGT1_266760	isocitrate dehydrogenase		66 kDa	unknown	0	0	1	1	1	PM - peripheral 2
528	TRUE	Empty	Poly(rC)-binding protein 1 OS=Homo sapiens OX=9606 GN=PCBP1 PE=1 SV=2	sp|Q15365|PCBP1_HUMAN		37 kDa	unknown	0	0	2	1	1
613	TRUE	Empty	Lamin-B1 OS=Homo sapiens OX=9606 GN=LMNB1 PE=1 SV=2	sp|P20700|LMNB1_HUMAN		66 kDa	unknown	0	0	1	1	1
918	TRUE	Empty	Histone H2A.Z OS=Homo sapiens OX=9606 GN=H2AZ1 PE=1 SV=2	sp|P0C0S5|H2AZ_HUMAN		14 kDa	unknown	0	0	1	1	1
862	TRUE	Empty	ADP-ribosylation factor-like protein 8B OS=Homo sapiens OX=9606 GN=ARL8B PE=1 SV=1	sp|Q9NVJ2|ARL8B_HUMAN		22 kDa	unknown	0	0	1	1	1
720	TRUE	Empty	26S proteasome regulatory subunit 4 OS=Homo sapiens OX=9606 GN=PSMC1 PE=1 SV=1	sp|P62191|PRS4_HUMAN		49 kDa	unknown	0	0	1	1	1
827.1	TRUE	Empty	V-type proton ATPase subunit D OS=Homo sapiens OX=9606 GN=ATP6V1D PE=1 SV=1	sp|Q9Y5K8|VATD_HUMAN (+1)		28 kDa	unknown	0	0	1	1	1
2.17	TRUE	Empty	Vimentin (Fragment) OS=Homo sapiens OX=9606 GN=VIM PE=1 SV=1	tr|A0A1B0GVG8|A0A1B0GVG8_HUMAN		12 kDa	unknown	0	0	1	1	1
141.1	TRUE	Empty	Unconventional myosin-6 OS=Homo sapiens OX=9606 GN=MYO6 PE=1 SV=1	tr|A0A0A0MRM8|A0A0A0MRM8_HUMAN		145 kDa	unknown	0	0	1	1	1
62.3	TRUE	Empty	TGGT1_411470	TGGT1_411470		40 kDa	unknown	0	0	1	1	1
16.2	TRUE	Empty	TGGT1_294800B	TGGT1_294800B		34 kDa	unknown	0	0	1	1	1
395.2	TRUE	Empty	TGGT1_251870	TGGT1_251870		13 kDa	unknown	0	0	1	1	1
846.1	TRUE	Empty	T-complex protein 1 subunit eta OS=Homo sapiens OX=9606 GN=CCT7 PE=1 SV=2	sp|Q99832|TCPH_HUMAN		59 kDa	unknown	0	0	1	1	1
199.1	TRUE	Empty	Ras-related protein Rab-3B OS=Homo sapiens OX=9606 GN=RAB3B PE=1 SV=2	sp|P20337|RAB3B_HUMAN		25 kDa	unknown	0	0	1	1	1
199.4	TRUE	Empty	Ras-related protein Rab-1B OS=Homo sapiens OX=9606 GN=RAB1B PE=1 SV=1	tr|E9PLD0|E9PLD0_HUMAN		18 kDa	unknown	0	0	1	1	1
781.1	TRUE	Empty	Prohibitin-2 OS=Homo sapiens OX=9606 GN=PHB2 PE=1 SV=2	sp|Q99623|PHB2_HUMAN (+2)		33 kDa	unknown	0	0	1	1	1
752.1	TRUE	Empty	Pleckstrin homology domain-containing family A member 5 OS=Homo sapiens OX=9606 GN=PLEKHA5 PE=1 SV=1	sp|Q9HAU0|PKHA5_HUMAN		127 kDa	unknown	0	0	1	1	1
802.1	TRUE	Empty	NADH dehydrogenase [ubiquinone] 1 alpha subcomplex subunit 10, mitochondrial OS=Homo sapiens OX=9606 GN=NDUFA10 PE=1 SV=2	tr|H7C2X4|H7C2X4_HUMAN		43 kDa	unknown	0	0	1	1	1
447.1	TRUE	Empty	Myoferlin OS=Homo sapiens OX=9606 GN=MYOF PE=1 SV=1	sp|Q9NZM1|MYOF_HUMAN		235 kDa	unknown	0	0	1	1	1
292.1	TRUE	Empty	Histone H3.2 OS=Homo sapiens OX=9606 GN=H3C15 PE=1 SV=3	sp|Q71DI3|H32_HUMAN		15 kDa	unknown	0	0	1	1	1
292.2	TRUE	Empty	Histone H3.1 OS=Homo sapiens OX=9606 GN=H3C1 PE=1 SV=2	sp|P68431|H31_HUMAN		15 kDa	unknown	0	0	1	1	1
196.2	TRUE	Empty	Heterogeneous nuclear ribonucleoproteins C1/C2 OS=Homo sapiens OX=9606 GN=HNRNPC PE=1 SV=4	sp|P07910|HNRPC_HUMAN (+3)		34 kDa	unknown	0	0	1	1	1
750.1	TRUE	Empty	Cytoplasmic dynein 1 light intermediate chain 2 OS=Homo sapiens OX=9606 GN=DYNC1LI2 PE=1 SV=1	sp|O43237|DC1L2_HUMAN		54 kDa	unknown	0	0	1	1	1
499.1	TRUE	Empty	Core histone macro-H2A.2 OS=Homo sapiens OX=9606 GN=MACROH2A2 PE=1 SV=3	sp|Q9P0M6|H2AW_HUMAN		40 kDa	unknown	0	0	1	1	1
304.2	TRUE	Empty	Cofilin-1 OS=Homo sapiens OX=9606 GN=CFL1 PE=1 SV=3	sp|P23528|COF1_HUMAN		19 kDa	unknown	0	0	1	1	1
839.1	TRUE	Empty	Coatomer subunit epsilon OS=Homo sapiens OX=9606 GN=COPE PE=1 SV=3	sp|O14579|COPE_HUMAN (+1)		34 kDa	unknown	0	0	1	1	1
21.2	TRUE	Empty	Breast cancer anti-estrogen resistance protein 1 OS=Homo sapiens OX=9606 GN=BCAR1 PE=1 SV=1	tr|A0A2R8Y6M6|A0A2R8Y6M6_HUMAN		93 kDa	unknown	0	0	1	1	1
12.4	TRUE	Empty	Actin, cytoplasmic 1 (Fragment) OS=Homo sapiens OX=9606 GN=ACTB PE=1 SV=1	tr|A0A2R8YFE2|A0A2R8YFE2_HUMAN		9 kDa	unknown	0	0	1	1	1
209.1	TRUE	Empty	40S ribosomal protein S6 OS=Homo sapiens OX=9606 GN=RPS6 PE=1 SV=1	sp|P62753|RS6_HUMAN		29 kDa	unknown	0	0	1	1	1
148.2	TRUE	Empty	40S ribosomal protein S3a OS=Homo sapiens OX=9606 GN=RPS3A PE=1 SV=1	tr|D6R9B6|D6R9B6_HUMAN		17 kDa	unknown	0	0	1	1	1
28	TRUE	Empty	Rab11 family-interacting protein 5 OS=Homo sapiens OX=9606 GN=RAB11FIP5 PE=1 SV=1	tr|A0A1B0GTL5|A0A1B0GTL5_HUMAN		138 kDa	unknown	33	28	34	27	0.964286
4	TRUE	Empty	Cluster of Keratin, type I cytoskeletal 10 OS=Homo sapiens OX=9606 GN=KRT10 PE=1 SV=6 (sp|P13645|K1C10_HUMAN)	sp|P13645|K1C10_HUMAN [14]		59 kDa	unknown	91	65	81	62	0.953846
44	TRUE	Empty	Cluster of RNA-binding protein 39 OS=Homo sapiens OX=9606 GN=RBM39 PE=1 SV=1 (tr|G3XAC6|G3XAC6_HUMAN)	tr|G3XAC6|G3XAC6_HUMAN [5]		48 kDa	unknown	23	19	22	18	0.947368
58	TRUE	Empty	TGGT1_263700	ribosomal protein RPS14		16 kDa	unknown	18	16	24	15	0.9375	40S ribosome
51	TRUE	Empty	Desmoplakin OS=Homo sapiens OX=9606 GN=DSP PE=1 SV=3	sp|P15924|DESP_HUMAN		332 kDa	unknown	15	14	13	13	0.928571
88	TRUE	Empty	TGGT1_227850	peptidyl-prolyl cis-trans isomerase, cyclophilin-type domain-containing protein		66 kDa	unknown	17	14	16	13	0.928571	nucleus - non-chromatin
19	TRUE	Empty	TGGT1_270240	MAG1 protein		49 kDa	unknown	62	42	54	39	0.928571	dense granules
10	TRUE	Empty	Cluster of Cytoplasmic dynein 1 heavy chain 1 OS=Homo sapiens OX=9606 GN=DYNC1H1 PE=1 SV=5 (sp|Q14204|DYHC1_HUMAN)	sp|Q14204|DYHC1_HUMAN [3]		532 kDa	unknown	61	55	53	51	0.927273
43	TRUE	Empty	Protein S100-A10 OS=Homo sapiens OX=9606 GN=S100A10 PE=1 SV=2	sp|P60903|S10AA_HUMAN		11 kDa	unknown	23	12	18	11	0.916667
31	TRUE	Empty	DNA-dependent protein kinase catalytic subunit OS=Homo sapiens OX=9606 GN=PRKDC PE=1 SV=3	sp|P78527|PRKDC_HUMAN		469 kDa	unknown	22	22	20	20	0.909091
71	TRUE	Empty	Spectrin alpha chain, non-erythrocytic 1 OS=Homo sapiens OX=9606 GN=SPTAN1 PE=1 SV=3	sp|Q13813|SPTN1_HUMAN (+1)		285 kDa	unknown	13	11	10	10	0.909091
182	TRUE	Empty	TGGT1_245460	ribosomal protein RPS8		23 kDa	unknown	13	10	9	9	0.9	40S ribosome
5.2	TRUE	Empty	EH domain-containing protein 1 OS=Homo sapiens OX=9606 GN=EHD1 PE=1 SV=2	sp|Q9H4M9|EHD1_HUMAN		61 kDa	unknown	18	10	11	9	0.9
69.1	TRUE	Empty	40S ribosomal protein S3 OS=Homo sapiens OX=9606 GN=RPS3 PE=1 SV=2	sp|P23396|RS3_HUMAN		27 kDa	unknown	10	10	11	9	0.9
53	TRUE	Empty	TGGT1_309120	ribosomal protein RPL4		46 kDa	unknown	27	19	22	17	0.894737	60S ribosome
22	TRUE	Empty	Cluster of Tubulin alpha chain OS=Homo sapiens OX=9606 GN=TUBA1C PE=1 SV=1 (tr|F5H5D3|F5H5D3_HUMAN)	tr|F5H5D3|F5H5D3_HUMAN [6]		58 kDa	unknown	45	28	34	25	0.892857
106	TRUE	Empty	TGGT1_227280	dense granule protein GRA3		24 kDa	unknown	10	9	8	8	0.888889	dense granules
116	TRUE	Empty	Cluster of Pyruvate kinase PKM OS=Homo sapiens OX=9606 GN=PKM PE=1 SV=4 (sp|P14618|KPYM_HUMAN)	sp|P14618|KPYM_HUMAN [2]		58 kDa	unknown	10	9	9	8	0.888889
9	TRUE	Empty	Cluster of Elongation factor 1-alpha 2 OS=Homo sapiens OX=9606 GN=EEF1A2 PE=1 SV=1 (sp|Q05639|EF1A2_HUMAN)	sp|Q05639|EF1A2_HUMAN [4]		50 kDa	unknown	65	36	47	32	0.888889
178	TRUE	Empty	Heterogeneous nuclear ribonucleoprotein K OS=Homo sapiens OX=9606 GN=HNRNPK PE=1 SV=1	sp|P61978|HNRPK_HUMAN		51 kDa	unknown	9	8	8	7	0.875
2.2	TRUE	Empty	Keratin, type II cytoskeletal 2 epidermal OS=Homo sapiens OX=9606 GN=KRT2 PE=1 SV=2	sp|P35908|K22E_HUMAN		65 kDa	unknown	52	45	46	39	0.866667
15	TRUE	Empty	E3 ubiquitin-protein ligase TRIM21 OS=Homo sapiens OX=9606 GN=TRIM21 PE=1 SV=1	sp|P19474|RO52_HUMAN		54 kDa	unknown	58	36	44	31	0.861111
253	TRUE	Empty	TGGT1_269190	glyceraldehyde-3-phosphate dehydrogenase GAPDH2		105 kDa	unknown	7	7	6	6	0.857143	apicoplast
243	TRUE	Empty	TGGT1_252430	hypothetical protein		84 kDa	unknown	7	7	6	6	0.857143	PM - peripheral 2
85.1	TRUE	Empty	40S ribosomal protein S4, X isoform OS=Homo sapiens OX=9606 GN=RPS4X PE=1 SV=2	sp|P62701|RS4X_HUMAN		30 kDa	unknown	10	7	6	6	0.857143
354	TRUE	Empty	TGGT1_204020	ribosomal protein RPL8		28 kDa	unknown	7	7	7	6	0.857143	60S ribosome
21	TRUE	Empty	Cluster of Breast cancer anti-estrogen resistance protein 1 (Fragment) OS=Homo sapiens OX=9606 GN=BCAR1 PE=1 SV=2 (tr|H3BQJ7|H3BQJ7_HUMAN)	tr|H3BQJ7|H3BQJ7_HUMAN [6]		14 kDa	unknown	40	28	35	24	0.857143
187	TRUE	Empty	TGGT1_314810	ribosomal protein RPL7		30 kDa	unknown	8	7	8	6	0.857143	60S ribosome
177	TRUE	Empty	Matrin-3 OS=Homo sapiens OX=9606 GN=MATR3 PE=1 SV=2	sp|P43243|MATR3_HUMAN (+2)		95 kDa	unknown	11	7	9	6	0.857143
55	TRUE	Empty	Protocadherin Fat 1 OS=Homo sapiens OX=9606 GN=FAT1 PE=1 SV=1	tr|A0A087WVP1|A0A087WVP1_HUMAN		506 kDa	unknown	13	13	11	11	0.846154
39	TRUE	Empty	Cluster of TGGT1_266960	TGGT1_266960 [2]		50 kDa	unknown	28	26	25	22	0.846154
48	TRUE	Empty	Cluster of Sulfide:quinone oxidoreductase, mitochondrial OS=Homo sapiens OX=9606 GN=SQOR PE=1 SV=1 (sp|Q9Y6N5|SQOR_HUMAN)	sp|Q9Y6N5|SQOR_HUMAN [3]		50 kDa	unknown	30	25	26	21	0.84
206	TRUE	Empty	TGGT1_294350	DEAD/DEAH box helicase domain-containing protein		274 kDa	unknown	6	6	5	5	0.833333	nucleus - non-chromatin
265	TRUE	Empty	TGGT1_270510	asparaginyl-tRNA synthetase (NOB+tRNA synthase)		75 kDa	unknown	6	6	5	5	0.833333	cytosol
205	TRUE	Empty	TGGT1_262670	ribosomal protein RPL18A		21 kDa	unknown	7	6	5	5	0.833333	60S ribosome
267	TRUE	Empty	Heat shock protein beta-1 OS=Homo sapiens OX=9606 GN=HSPB1 PE=1 SV=2	sp|P04792|HSPB1_HUMAN		23 kDa	unknown	6	6	5	5	0.833333
369	TRUE	Empty	Extended synaptotagmin-2 OS=Homo sapiens OX=9606 GN=ESYT2 PE=1 SV=1	sp|A0FGR8|ESYT2_HUMAN (+3)		102 kDa	unknown	6	6	5	5	0.833333
45.1	TRUE	Empty	Utrophin OS=Homo sapiens OX=9606 GN=UTRN PE=1 SV=2	sp|P46939|UTRN_HUMAN		394 kDa	unknown	6	6	5	5	0.833333
244	TRUE	Empty	TGGT1_284560	ribosomal protein RPL9		21 kDa	unknown	9	6	6	5	0.833333	60S ribosome
191	TRUE	Empty	Cluster of ATPase family AAA domain-containing protein 3A OS=Homo sapiens OX=9606 GN=ATAD3A PE=1 SV=2 (sp|Q9NVI7|ATD3A_HUMAN)	sp|Q9NVI7|ATD3A_HUMAN [4]		71 kDa	unknown	6	6	6	5	0.833333
29	TRUE	Empty	Serpin H1 OS=Homo sapiens OX=9606 GN=SERPINH1 PE=1 SV=2	sp|P50454|SERPH_HUMAN		46 kDa	unknown	40	29	30	24	0.827586
27	TRUE	Empty	Glyceraldehyde-3-phosphate dehydrogenase OS=Homo sapiens OX=9606 GN=GAPDH PE=1 SV=3	sp|P04406|G3P_HUMAN		36 kDa	unknown	39	23	30	19	0.826087
74	TRUE	Empty	Cluster of Heat shock protein HSP 90-beta OS=Homo sapiens OX=9606 GN=HSP90AB1 PE=1 SV=4 (sp|P08238|HS90B_HUMAN)	sp|P08238|HS90B_HUMAN [9]		83 kDa	unknown	18	17	16	14	0.823529
48.1	TRUE	Empty	Sulfide:quinone oxidoreductase, mitochondrial OS=Homo sapiens OX=9606 GN=SQOR PE=1 SV=1	sp|Q9Y6N5|SQOR_HUMAN		50 kDa	unknown	19	17	18	14	0.823529
3	TRUE	Empty	Cluster of Tubulin beta chain OS=Homo sapiens OX=9606 GN=TUBB PE=1 SV=2 (sp|P07437|TBB5_HUMAN)	sp|P07437|TBB5_HUMAN [13]		50 kDa	unknown	131	84	91	69	0.821429
95	TRUE	Empty	60S ribosomal protein L4 OS=Homo sapiens OX=9606 GN=RPL4 PE=1 SV=5	sp|P36578|RL4_HUMAN		48 kDa	unknown	14	11	10	9	0.818182
2.3	TRUE	Empty	Keratin, type II cytoskeletal 5 OS=Homo sapiens OX=9606 GN=KRT5 PE=1 SV=3	sp|P13647|K2C5_HUMAN		62 kDa	unknown	12	11	10	9	0.818182
152	TRUE	Empty	TGGT1_208830	hypothetical protein		55 kDa	unknown	13	11	11	9	0.818182	dense granules
118	TRUE	Empty	L-lactate dehydrogenase A chain OS=Homo sapiens OX=9606 GN=LDHA PE=1 SV=2	sp|P00338|LDHA_HUMAN		37 kDa	unknown	17	16	13	13	0.8125
67	TRUE	Empty	TGGT1_311240	putative DnaJ family chaperone		47 kDa	unknown	24	16	16	13	0.8125	cytosol
75	TRUE	Empty	Endoplasmic reticulum chaperone BiP OS=Homo sapiens OX=9606 GN=HSPA5 PE=1 SV=2	sp|P11021|BIP_HUMAN (+1)		72 kDa	unknown	24	21	19	17	0.809524
42	TRUE	Empty	TGGT1_229480	putative calcium binding protein precursor		38 kDa	unknown	34	21	29	17	0.809524	ER 2
23	TRUE	Empty	EH domain-containing protein 2 OS=Homo sapiens OX=9606 GN=EHD2 PE=1 SV=2	sp|Q9NZN4|EHD2_HUMAN		61 kDa	unknown	52	36	41	29	0.805556
97	TRUE	Empty	Cluster of Serum albumin OS=Bos taurus GN=ALB PE=1 SV=4 (sp|P02769|ALBU_BOVIN)	sp|P02769|ALBU_BOVIN [7]		69 kDa	unknown	16	15	14	12	0.8
217	TRUE	Empty	TGGT1_270710	WW domain binding protein 11		61 kDa	unknown	11	10	9	8	0.8	nucleus - non-chromatin
126	TRUE	Empty	Cluster of Receptor of-activated protein C kinase 1 (Fragment) OS=Homo sapiens OX=9606 GN=RACK1 PE=1 SV=1 (tr|D6R9L0|D6R9L0_HUMAN)	tr|D6R9L0|D6R9L0_HUMAN [6]		33 kDa	unknown	12	10	9	8	0.8
179	TRUE	Empty	1-phosphatidylinositol 4,5-bisphosphate phosphodiesterase delta-3 OS=Homo sapiens OX=9606 GN=PLCD3 PE=1 SV=3	sp|Q8N3E9|PLCD3_HUMAN		89 kDa	unknown	12	10	9	8	0.8
264	TRUE	Empty	TGGT1_269920	phosphatidylserine decarboxylase		108 kDa	unknown	6	5	4	4	0.8	dense granules
514	TRUE	Empty	TGGT1_239740	dense granule protein GRA14		45 kDa	unknown	5	5	4	4	0.8	dense granules
414	TRUE	Empty	N-terminal kinase-like protein OS=Homo sapiens OX=9606 GN=SCYL1 PE=1 SV=1	sp|Q96KG9|SCYL1_HUMAN (+2)		90 kDa	unknown	5	5	4	4	0.8
381	TRUE	Empty	MICOS complex subunit MIC60 OS=Homo sapiens OX=9606 GN=IMMT PE=1 SV=1	sp|Q16891|MIC60_HUMAN (+1)		84 kDa	unknown	5	5	4	4	0.8
395	TRUE	Empty	Cluster of TGGT1_305160	TGGT1_305160 [2]		13 kDa	unknown	6	5	4	4	0.8
255	TRUE	Empty	Cluster of 14-3-3 protein zeta/delta OS=Homo sapiens OX=9606 GN=YWHAZ PE=1 SV=1 (sp|P63104|1433Z_HUMAN)	sp|P63104|1433Z_HUMAN [2]		28 kDa	unknown	5	5	4	4	0.8
340	TRUE	Empty	ATP synthase F(0) complex subunit B1, mitochondrial OS=Homo sapiens OX=9606 GN=ATP5PB PE=1 SV=2	sp|P24539|AT5F1_HUMAN		29 kDa	unknown	5	5	4	4	0.8
405	TRUE	Empty	Translation initiation factor IF-2, mitochondrial OS=Homo sapiens OX=9606 GN=MTIF2 PE=1 SV=2	sp|P46199|IF2M_HUMAN		81 kDa	unknown	5	5	5	4	0.8
476	TRUE	Empty	TGGT1_227620	dense granule protein GRA2		20 kDa	unknown	5	5	5	4	0.8	dense granules
294	TRUE	Empty	Protein S100-A13 OS=Homo sapiens OX=9606 GN=S100A13 PE=1 SV=1	sp|Q99584|S10AD_HUMAN		11 kDa	unknown	6	5	5	4	0.8
196	TRUE	Empty	Cluster of Heterogeneous nuclear ribonucleoprotein C-like 1 OS=Homo sapiens OX=9606 GN=HNRNPCL1 PE=1 SV=1 (sp|O60812|HNRC1_HUMAN)	sp|O60812|HNRC1_HUMAN [8]		32 kDa	unknown	5	5	5	4	0.8
256	TRUE	Empty	60S ribosomal protein L38 OS=Homo sapiens OX=9606 GN=RPL38 PE=1 SV=2	sp|P63173|RL38_HUMAN		8 kDa	unknown	9	5	5	4	0.8
312	TRUE	Empty	TGGT1_299050	ribosomal protein RPL17		22 kDa	unknown	8	5	6	4	0.8	60S ribosome
279	TRUE	Empty	TGGT1_228470	ribosomal protein RPL15		24 kDa	unknown	5	5	6	4	0.8	60S ribosome
77.1	TRUE	Empty	TGGT1_308090	TGGT1_308090		61 kDa	unknown	7	5	6	4	0.8
290	TRUE	Empty	60S ribosomal protein L35 OS=Homo sapiens OX=9606 GN=RPL35 PE=1 SV=2	sp|P42766|RL35_HUMAN (+1)		15 kDa	unknown	9	5	7	4	0.8
93	TRUE	Empty	Oxysterol-binding protein-related protein 3 OS=Homo sapiens OX=9606 GN=OSBPL3 PE=1 SV=1	sp|Q9H4L5|OSBL3_HUMAN		101 kDa	unknown	15	14	12	11	0.785714
34	TRUE	Empty	Unconventional myosin-Id OS=Homo sapiens OX=9606 GN=MYO1D PE=1 SV=2	sp|O94832|MYO1D_HUMAN (+1)		116 kDa	unknown	38	32	28	25	0.78125
145	TRUE	Empty	TGGT1_273760	heat shock protein HSP70		72 kDa	unknown	10	9	8	7	0.777778	cytosol
124.1	TRUE	Empty	40S ribosomal protein S18 OS=Homo sapiens OX=9606 GN=RPS18 PE=1 SV=3	sp|P62269|RS18_HUMAN		18 kDa	unknown	12	9	8	7	0.777778
5.1	TRUE	Empty	EH domain-containing protein 3 OS=Homo sapiens OX=9606 GN=EHD3 PE=1 SV=2	sp|Q9NZN3|EHD3_HUMAN		61 kDa	unknown	26	18	18	14	0.777778
174	TRUE	Empty	TGGT1_215460	ribosomal protein RPS24		30 kDa	unknown	12	9	9	7	0.777778	40S ribosome
166	TRUE	Empty	TGGT1_203310	dense granule protein GRA7		26 kDa	unknown	14	9	10	7	0.777778	dense granules
56.1	TRUE	Empty	Dihydropyrimidinase-related protein 2 OS=Homo sapiens OX=9606 GN=DPYSL2 PE=1 SV=1	tr|A0A1C7CYX9|A0A1C7CYX9_HUMAN		74 kDa	unknown	13	9	11	7	0.777778
17	TRUE	Empty	Cluster of Annexin A2 OS=Homo sapiens OX=9606 GN=ANXA2 PE=1 SV=2 (sp|P07355|ANXA2_HUMAN)	sp|P07355|ANXA2_HUMAN [4]		39 kDa	unknown	62	40	43	31	0.775
85	TRUE	Empty	Cluster of 40S ribosomal protein S4, X isoform OS=Homo sapiens OX=9606 GN=RPS4X PE=1 SV=2 (sp|P62701|RS4X_HUMAN)	sp|P62701|RS4X_HUMAN [2]		30 kDa	unknown	18	13	11	10	0.769231
109	TRUE	Empty	TGGT1_317720	putative eukaryotic translation initiation factor 3 subunit 7		69 kDa	unknown	17	13	12	10	0.769231	nucleus - non-chromatin
25	TRUE	Empty	TGGT1_228170	inner membrane complex protein IMC2A		182 kDa	unknown	33	30	25	23	0.766667	dense granules
10.1	TRUE	Empty	Cytoplasmic dynein 1 heavy chain 1 OS=Homo sapiens OX=9606 GN=DYNC1H1 PE=1 SV=5	sp|Q14204|DYHC1_HUMAN		532 kDa	unknown	12	12	9	9	0.75
211	TRUE	Empty	Desmoglein-1 OS=Homo sapiens OX=9606 GN=DSG1 PE=1 SV=2	sp|Q02413|DSG1_HUMAN		114 kDa	unknown	9	8	6	6	0.75
397	TRUE	Empty	Cluster of Syntenin-1 OS=Homo sapiens OX=9606 GN=SDCBP PE=1 SV=1 (sp|O00560|SDCB1_HUMAN)	sp|O00560|SDCB1_HUMAN		32 kDa	unknown	9	8	6	6	0.75
164	TRUE	Empty	Cluster of Probable ATP-dependent RNA helicase DDX17 OS=Homo sapiens OX=9606 GN=DDX17 PE=1 SV=2 (sp|Q92841|DDX17_HUMAN)	sp|Q92841|DDX17_HUMAN [5]		80 kDa	unknown	8	8	6	6	0.75
200	TRUE	Empty	60S ribosomal protein L23a OS=Homo sapiens OX=9606 GN=RPL23A PE=1 SV=1	sp|P62750|RL23A_HUMAN (+3)		18 kDa	unknown	11	8	6	6	0.75
429	TRUE	Empty	TGGT1_316660	cullin family protein		92 kDa	unknown	4	4	3	3	0.75	nucleus - non-chromatin
114	TRUE	Empty	TGGT1_304955	serine/threonine specific protein phosphatase		304 kDa	unknown	5	4	3	3	0.75	dense granules
625	TRUE	Empty	TGGT1_291960	rhoptry kinase family protein ROP40 (incomplete catalytic triad)		58 kDa	unknown	4	4	3	3	0.75	rhoptries 1
387	TRUE	Empty	TGGT1_248850	methionine aminopeptidase		47 kDa	unknown	5	4	3	3	0.75	cytosol
545	TRUE	Empty	TGGT1_245432	hypothetical protein		46 kDa	unknown	4	4	3	3	0.75	dense granules
296	TRUE	Empty	TGGT1_243200	hypothetical protein		133 kDa	unknown	4	4	3	3	0.75	dense granules
295	TRUE	Empty	TGGT1_238040A	protein disulfide-isomerase domain-containing protein		126 kDa	unknown	5	4	3	3	0.75	ER
479	TRUE	Empty	TGGT1_237220	putative DNA replication licensing factor Mcm7		97 kDa	unknown	4	4	3	3	0.75	nucleus - chromatin
215	TRUE	Empty	TGGT1_233870	hypothetical protein		164 kDa	unknown	5	4	3	3	0.75	nucleolus
355	TRUE	Empty	TGGT1_205250	rhoptry protein ROP18		62 kDa	unknown	5	4	3	3	0.75	rhoptries 1
676	TRUE	Empty	Histone H1.0 OS=Homo sapiens OX=9606 GN=H1-0 PE=1 SV=3	sp|P07305|H10_HUMAN		21 kDa	unknown	4	4	3	3	0.75
320	TRUE	Empty	Cluster of Splicing factor 3B subunit 2 OS=Homo sapiens OX=9606 GN=SF3B2 PE=1 SV=2 (sp|Q13435|SF3B2_HUMAN)	sp|Q13435|SF3B2_HUMAN [2]		100 kDa	unknown	4	4	3	3	0.75
112	TRUE	Empty	Cluster of Myosin phosphatase Rho-interacting protein OS=Homo sapiens OX=9606 GN=MPRIP PE=1 SV=1 (tr|A0A494BZV2|A0A494BZV2_HUMAN)	tr|A0A494BZV2|A0A494BZV2_HUMAN		274 kDa	unknown	4	4	3	3	0.75
485	TRUE	Empty	Cluster of Calmodulin-1 OS=Homo sapiens OX=9606 GN=CALM1 PE=1 SV=1 (sp|P0DP23|CALM1_HUMAN)	sp|P0DP23|CALM1_HUMAN [4]		17 kDa	unknown	5	4	3	3	0.75
351	TRUE	Empty	ATP-dependent 6-phosphofructokinase OS=Homo sapiens OX=9606 GN=PFKM PE=1 SV=1	tr|A0A2R8Y891|A0A2R8Y891_HUMAN		97 kDa	unknown	4	4	3	3	0.75
408	TRUE	Empty	AP-2 complex subunit beta OS=Homo sapiens OX=9606 GN=AP2B1 PE=1 SV=1	sp|P63010|AP2B1_HUMAN (+1)		105 kDa	unknown	5	4	3	3	0.75
569	TRUE	Empty	60S ribosomal protein L28 OS=Homo sapiens OX=9606 GN=RPL28 PE=1 SV=1	tr|H0YMF4|H0YMF4_HUMAN		12 kDa	unknown	5	4	3	3	0.75
3.3	TRUE	Empty	Tubulin beta-2A chain OS=Homo sapiens OX=9606 GN=TUBB2A PE=1 SV=1	sp|Q13885|TBB2A_HUMAN		50 kDa	unknown	5	4	3	3	0.75
37.2	TRUE	Empty	Heat shock-related 70 kDa protein 2 OS=Homo sapiens OX=9606 GN=HSPA2 PE=1 SV=1	sp|P54652|HSP72_HUMAN		70 kDa	unknown	4	4	3	3	0.75
63.2	TRUE	Empty	ADP/ATP translocase 3 OS=Homo sapiens OX=9606 GN=SLC25A6 PE=1 SV=4	sp|P12236|ADT3_HUMAN		33 kDa	unknown	4	4	3	3	0.75
167	TRUE	Empty	TGGT1_249900	putative adenine nucleotide translocator		35 kDa	unknown	13	12	12	9	0.75	mitochondrion - membranes
70	TRUE	Empty	ATP synthase subunit gamma, mitochondrial OS=Homo sapiens OX=9606 GN=ATP5F1C PE=1 SV=1	sp|P36542|ATPG_HUMAN		33 kDa	unknown	27	20	21	15	0.75
99	TRUE	Empty	TGGT1_229670	ribosomal protein RPS23		16 kDa	unknown	10	8	8	6	0.75	40S ribosome
597	TRUE	Empty	Serine/arginine repetitive matrix protein 1 OS=Homo sapiens OX=9606 GN=SRRM1 PE=1 SV=2	sp|Q8IYB3|SRRM1_HUMAN (+1)		102 kDa	unknown	5	4	4	3	0.75
81.2	TRUE	Empty	TGGT1_220950	TGGT1_220950		36 kDa	unknown	5	4	4	3	0.75
318	TRUE	Empty	Cluster of 40S ribosomal protein S15a OS=Homo sapiens OX=9606 GN=RPS15A PE=1 SV=2 (sp|P62244|RS15A_HUMAN)	sp|P62244|RS15A_HUMAN [2]		15 kDa	unknown	4	4	5	3	0.75
91.1	TRUE	Empty	40S ribosomal protein S17 OS=Homo sapiens OX=9606 PE=3 SV=2	tr|H3BNC9|H3BNC9_HUMAN		65 kDa	unknown	7	4	6	3	0.75
24	TRUE	Empty	Cluster of Filamin-B OS=Homo sapiens OX=9606 GN=FLNB PE=1 SV=2 (sp|O75369|FLNB_HUMAN)	sp|O75369|FLNB_HUMAN [3]		278 kDa	unknown	33	30	24	22	0.733333
140	TRUE	Empty	Cluster of Pre-rRNA-processing protein TSR1 homolog OS=Homo sapiens OX=9606 GN=TSR1 PE=1 SV=1 (sp|Q2NL82|TSR1_HUMAN)	sp|Q2NL82|TSR1_HUMAN [2]		92 kDa	unknown	12	11	8	8	0.727273
87.1	TRUE	Empty	Protein SON OS=Homo sapiens OX=9606 GN=SON PE=1 SV=4	sp|P18583|SON_HUMAN		264 kDa	unknown	14	11	8	8	0.727273
124	TRUE	Empty	Cluster of 40S ribosomal protein S18 OS=Homo sapiens OX=9606 GN=RPS18 PE=1 SV=3 (sp|P62269|RS18_HUMAN)	sp|P62269|RS18_HUMAN		18 kDa	unknown	15	11	9	8	0.727273
5	TRUE	Empty	Cluster of EH domain-containing protein 3 OS=Homo sapiens OX=9606 GN=EHD3 PE=1 SV=2 (sp|Q9NZN3|EHD3_HUMAN)	sp|Q9NZN3|EHD3_HUMAN [4]		61 kDa	unknown	110	71	73	51	0.71831
115	TRUE	Empty	Cluster of ATP-dependent RNA helicase DDX3Y OS=Homo sapiens OX=9606 GN=DDX3Y PE=1 SV=2 (sp|O15523|DDX3Y_HUMAN)	sp|O15523|DDX3Y_HUMAN [4]		73 kDa	unknown	16	14	10	10	0.714286
363	TRUE	Empty	TGGT1_261950	ATP synthase beta subunit ATP-B		60 kDa	unknown	7	7	5	5	0.714286	mitochondrion - membranes
248	TRUE	Empty	Phosphate carrier protein, mitochondrial OS=Homo sapiens OX=9606 GN=SLC25A3 PE=1 SV=2	sp|Q00325|MPCP_HUMAN		40 kDa	unknown	9	7	5	5	0.714286
520	TRUE	Empty	Histone H1.2 OS=Homo sapiens OX=9606 GN=H1-2 PE=1 SV=2	sp|P16403|H12_HUMAN		21 kDa	unknown	8	7	5	5	0.714286
123	TRUE	Empty	Complement C3 OS=Homo sapiens OX=9606 GN=C3 PE=1 SV=2	sp|P01024|CO3_HUMAN		187 kDa	unknown	9	7	5	5	0.714286
266	TRUE	Empty	Cluster of UDP-glucose 6-dehydrogenase OS=Homo sapiens OX=9606 GN=UGDH PE=1 SV=1 (sp|O60701|UGDH_HUMAN)	sp|O60701|UGDH_HUMAN		55 kDa	unknown	7	7	5	5	0.714286
239	TRUE	Empty	Cluster of Heterogeneous nuclear ribonucleoprotein M OS=Homo sapiens OX=9606 GN=HNRNPM PE=1 SV=3 (sp|P52272|HNRPM_HUMAN)	sp|P52272|HNRPM_HUMAN [4]		78 kDa	unknown	7	7	5	5	0.714286
304	TRUE	Empty	Cluster of Cofilin-2 OS=Homo sapiens OX=9606 GN=CFL2 PE=1 SV=1 (sp|Q9Y281|COF2_HUMAN)	sp|Q9Y281|COF2_HUMAN [3]		19 kDa	unknown	7	7	5	5	0.714286
397.1	TRUE	Empty	Syntenin-1 OS=Homo sapiens OX=9606 GN=SDCBP PE=1 SV=1	sp|O00560|SDCB1_HUMAN		32 kDa	unknown	8	7	5	5	0.714286
412	TRUE	Empty	Leucine-rich repeat-containing protein 59 OS=Homo sapiens OX=9606 GN=LRRC59 PE=1 SV=1	sp|Q96AG4|LRC59_HUMAN		35 kDa	unknown	8	7	6	5	0.714286
226	TRUE	Empty	Cluster of 60S ribosomal protein L9 OS=Homo sapiens OX=9606 GN=RPL9 PE=1 SV=1 (sp|P32969|RL9_HUMAN)	sp|P32969|RL9_HUMAN [2]		22 kDa	unknown	9	7	6	5	0.714286
209	TRUE	Empty	Cluster of 40S ribosomal protein S6 OS=Homo sapiens OX=9606 GN=RPS6 PE=1 SV=1 (sp|P62753|RS6_HUMAN)	sp|P62753|RS6_HUMAN [2]		29 kDa	unknown	11	7	6	5	0.714286
165	TRUE	Empty	Cluster of Solute carrier family 25 (Mitochondrial carrier citrate transporter), member 1, isoform CRA_b OS=Homo sapiens OX=9606 GN=SLC25A1 PE=1 SV=1 (tr|B4DP62|B4DP62_HUMAN)	tr|B4DP62|B4DP62_HUMAN [2]		23 kDa	unknown	12	7	7	5	0.714286
158	TRUE	Empty	ATP-dependent RNA helicase A OS=Homo sapiens OX=9606 GN=DHX9 PE=1 SV=4	sp|Q08211|DHX9_HUMAN		141 kDa	unknown	11	10	7	7	0.7
157	TRUE	Empty	Embryonal Fyn-associated substrate OS=Homo sapiens OX=9606 GN=EFS PE=1 SV=1	sp|O43281|EFS_HUMAN		59 kDa	unknown	12	10	8	7	0.7
197	TRUE	Empty	ATP synthase subunit beta, mitochondrial OS=Homo sapiens OX=9606 GN=ATP5F1B PE=1 SV=3	sp|P06576|ATPB_HUMAN		57 kDa	unknown	12	10	8	7	0.7
156	TRUE	Empty	TGGT1_316400B	alpha tubulin TUBA1		48 kDa	unknown	13	10	10	7	0.7
97.1	TRUE	Empty	Serum albumin OS=Bos taurus GN=ALB PE=1 SV=4	sp|P02769|ALBU_BOVIN		69 kDa	unknown	13	13	10	9	0.692308
82	TRUE	Empty	TGGT1_210690	ribosomal protein RPS6		29 kDa	unknown	17	13	12	9	0.692308	40S ribosome
87	TRUE	Empty	Cluster of Protein SON OS=Homo sapiens OX=9606 GN=SON PE=1 SV=4 (sp|P18583|SON_HUMAN)	sp|P18583|SON_HUMAN		264 kDa	unknown	15	12	8	8	0.666667
173	TRUE	Empty	Aspartyl/asparaginyl beta-hydroxylase OS=Homo sapiens OX=9606 GN=ASPH PE=1 SV=3	sp|Q12797|ASPH_HUMAN		86 kDa	unknown	9	9	6	6	0.666667
298	TRUE	Empty	TGGT1_258390	putative DnaJ protein		45 kDa	unknown	7	6	4	4	0.666667	apicoplast
204	TRUE	Empty	TGGT1_247470	putative nucleolar protein		60 kDa	unknown	7	6	4	4	0.666667	cytosol
452	TRUE	Empty	TGGT1_227360	ribosomal protein RPL3		44 kDa	unknown	6	6	4	4	0.666667	60S ribosome
278	TRUE	Empty	TGGT1_226380	hypothetical protein		43 kDa	unknown	6	6	4	4	0.666667	dense granules
377	TRUE	Empty	Mannosyl-oligosaccharide glucosidase OS=Homo sapiens OX=9606 GN=MOGS PE=1 SV=5	sp|Q13724|MOGS_HUMAN		92 kDa	unknown	6	6	4	4	0.666667
315	TRUE	Empty	Cluster of TGGT1_363030	TGGT1_363030 [2]		64 kDa	unknown	7	6	4	4	0.666667
270	TRUE	Empty	Cluster of ATP-dependent 6-phosphofructokinase, platelet type OS=Homo sapiens OX=9606 GN=PFKP PE=1 SV=2 (sp|Q01813|PFKAP_HUMAN)	sp|Q01813|PFKAP_HUMAN [2]		86 kDa	unknown	6	6	4	4	0.666667
260	TRUE	Empty	40S ribosomal protein SA OS=Homo sapiens OX=9606 GN=RPSA PE=1 SV=1	tr|A0A0C4DG17|A0A0C4DG17_HUMAN		33 kDa	unknown	6	6	4	4	0.666667
184	TRUE	Empty	TGGT1_294200	glucose-6-phosphate 1-dehydrogenase		63 kDa	unknown	9	9	7	6	0.666667	dense granules
138	TRUE	Empty	TGGT1_313390	ribosomal protein RPL6		36 kDa	unknown	15	12	10	8	0.666667	60S ribosome
223	TRUE	Empty	TGGT1_248390	ribosomal protein RPL26		16 kDa	unknown	8	6	5	4	0.666667	60S ribosome
268	TRUE	Empty	Cluster of 40S ribosomal protein S5 OS=Homo sapiens OX=9606 GN=RPS5 PE=1 SV=4 (sp|P46782|RS5_HUMAN)	sp|P46782|RS5_HUMAN [3]		23 kDa	unknown	7	6	5	4	0.666667
146	TRUE	Empty	Breast cancer anti-estrogen resistance protein 3 OS=Homo sapiens OX=9606 GN=BCAR3 PE=1 SV=1	sp|O75815|BCAR3_HUMAN		93 kDa	unknown	6	6	5	4	0.666667
765	TRUE	Empty	Tropomodulin-1 OS=Homo sapiens OX=9606 GN=TMOD1 PE=1 SV=1	sp|P28289|TMOD1_HUMAN		41 kDa	unknown	3	3	2	2	0.666667
641	TRUE	Empty	Thioredoxin-dependent peroxide reductase, mitochondrial OS=Homo sapiens OX=9606 GN=PRDX3 PE=1 SV=3	sp|P30048|PRDX3_HUMAN		28 kDa	unknown	3	3	2	2	0.666667
629	TRUE	Empty	TGGT1_313010	DEAD (Asp-Glu-Ala-Asp) box polypeptide DDX6		53 kDa	unknown	3	3	2	2	0.666667	nucleus - non-chromatin
714	TRUE	Empty	TGGT1_293590	putative 3-oxoacyl-acyl-carrier protein synthase I/II		58 kDa	unknown	3	3	2	2	0.666667	apicoplast
671	TRUE	Empty	TGGT1_291630	hypothetical protein		26 kDa	unknown	3	3	2	2	0.666667	dense granules
624	TRUE	Empty	TGGT1_280610	signal recognition particle receptor alpha subunit		61 kDa	unknown	3	3	2	2	0.666667	ER
623	TRUE	Empty	TGGT1_262620	RNA recognition motif-containing protein		32 kDa	unknown	3	3	2	2	0.666667	nucleus - non-chromatin
511	TRUE	Empty	TGGT1_227560	putative IWS1 transcription factor		54 kDa	unknown	3	3	2	2	0.666667	nucleus - non-chromatin
508	TRUE	Empty	TGGT1_214970	putative DNA replication licensing factor		117 kDa	unknown	3	3	2	2	0.666667	nucleus - chromatin
708	TRUE	Empty	TGGT1_205510	putative nucleolar protein 5		54 kDa	unknown	3	3	2	2	0.666667	cytosol
542	TRUE	Empty	TGGT1_201130	rhoptry kinase family protein ROP33		80 kDa	unknown	4	3	2	2	0.666667	dense granules
507	TRUE	Empty	TGGT1_200360	hypothetical protein		20 kDa	unknown	4	3	2	2	0.666667	dense granules
374	TRUE	Empty	Tenascin OS=Homo sapiens OX=9606 GN=TNC PE=1 SV=3	sp|P24821|TENA_HUMAN		241 kDa	unknown	3	3	2	2	0.666667
640	TRUE	Empty	Stomatin OS=Homo sapiens OX=9606 GN=STOM PE=1 SV=3	sp|P27105|STOM_HUMAN		32 kDa	unknown	3	3	2	2	0.666667
728	TRUE	Empty	Serine/threonine-protein phosphatase PGAM5, mitochondrial OS=Homo sapiens OX=9606 GN=PGAM5 PE=1 SV=2	sp|Q96HS1|PGAM5_HUMAN		32 kDa	unknown	3	3	2	2	0.666667
417	TRUE	Empty	Ribosome-binding protein 1 OS=Homo sapiens OX=9606 GN=RRBP1 PE=1 SV=5	sp|Q9P2E9|RRBP1_HUMAN		152 kDa	unknown	3	3	2	2	0.666667
584	TRUE	Empty	Protein-L-isoaspartate(D-aspartate) O-methyltransferase OS=Homo sapiens OX=9606 GN=PCMT1 PE=1 SV=4	sp|P22061|PIMT_HUMAN (+2)		25 kDa	unknown	4	3	2	2	0.666667
766	TRUE	Empty	Peroxiredoxin-2 OS=Homo sapiens OX=9606 GN=PRDX2 PE=1 SV=5	sp|P32119|PRDX2_HUMAN		22 kDa	unknown	3	3	2	2	0.666667
418	TRUE	Empty	EMILIN-1 OS=Homo sapiens OX=9606 GN=EMILIN1 PE=1 SV=3	sp|Q9Y6C2|EMIL1_HUMAN		107 kDa	unknown	3	3	2	2	0.666667
678	TRUE	Empty	Emerin OS=Homo sapiens OX=9606 GN=EMD PE=1 SV=1	sp|P50402|EMD_HUMAN		29 kDa	unknown	3	3	2	2	0.666667
632	TRUE	Empty	DnaJ homolog subfamily A member 2 OS=Homo sapiens OX=9606 GN=DNAJA2 PE=1 SV=1	sp|O60884|DNJA2_HUMAN		46 kDa	unknown	3	3	2	2	0.666667
190	TRUE	Empty	DNA-directed RNA polymerase II subunit RPB2 OS=Homo sapiens OX=9606 GN=POLR2B PE=1 SV=1	sp|P30876|RPB2_HUMAN (+1)		134 kDa	unknown	4	3	2	2	0.666667
341	TRUE	Empty	Dihydrolipoyllysine-residue succinyltransferase component of 2-oxoglutarate dehydrogenase complex, mitochondrial OS=Homo sapiens OX=9606 GN=DLST PE=1 SV=4	sp|P36957|ODO2_HUMAN		49 kDa	unknown	3	3	2	2	0.666667
580	TRUE	Empty	Core histone macro-H2A.1 OS=Homo sapiens OX=9606 GN=MACROH2A1 PE=1 SV=4	sp|O75367|H2AY_HUMAN		40 kDa	unknown	3	3	2	2	0.666667
582	TRUE	Empty	Complement C1q subcomponent subunit B OS=Homo sapiens OX=9606 GN=C1QB PE=1 SV=3	sp|P02746|C1QB_HUMAN (+2)		27 kDa	unknown	5	3	2	2	0.666667
350	TRUE	Empty	Coatomer subunit gamma-1 OS=Homo sapiens OX=9606 GN=COPG1 PE=1 SV=1	sp|Q9Y678|COPG1_HUMAN		98 kDa	unknown	3	3	2	2	0.666667
323	TRUE	Empty	Cluster of U3 small nucleolar RNA-associated protein 14 homolog A OS=Homo sapiens OX=9606 GN=UTP14A PE=1 SV=1 (sp|Q9BVJ6|UT14A_HUMAN)	sp|Q9BVJ6|UT14A_HUMAN		88 kDa	unknown	5	3	2	2	0.666667
609	TRUE	Empty	Cluster of Translation initiation factor eIF-2B subunit delta OS=Homo sapiens OX=9606 GN=EIF2B4 PE=1 SV=1 (tr|A0A087WTA5|A0A087WTA5_HUMAN)	tr|A0A087WTA5|A0A087WTA5_HUMAN [2]		57 kDa	unknown	3	3	2	2	0.666667
327	TRUE	Empty	Cluster of Transitional endoplasmic reticulum ATPase OS=Homo sapiens OX=9606 GN=VCP PE=4 SV=1 (tr|A0A7P0T8A3|A0A7P0T8A3_HUMAN)	tr|A0A7P0T8A3|A0A7P0T8A3_HUMAN [2]		84 kDa	unknown	3	3	2	2	0.666667
604	TRUE	Empty	Cluster of Septin OS=Homo sapiens OX=9606 GN=SEPTIN7 PE=1 SV=2 (tr|G3V1Q4|G3V1Q4_HUMAN)	tr|G3V1Q4|G3V1Q4_HUMAN [3]		47 kDa	unknown	3	3	2	2	0.666667
871	TRUE	Empty	Cluster of Ribonuclease inhibitor OS=Homo sapiens OX=9606 GN=RNH1 PE=1 SV=2 (sp|P13489|RINI_HUMAN)	sp|P13489|RINI_HUMAN [2]		50 kDa	unknown	3	3	2	2	0.666667
433	TRUE	Empty	Cluster of Immunoglobulin kappa variable 2-30 OS=Homo sapiens OX=9606 GN=IGKV2-30 PE=3 SV=2 (sp|P06310|KV230_HUMAN)	sp|P06310|KV230_HUMAN [8]		13 kDa	unknown	4	3	2	2	0.666667
646	TRUE	Empty	Cluster of Eukaryotic translation initiation factor 2 subunit 3B OS=Homo sapiens OX=9606 GN=EIF2S3B PE=2 SV=2 (sp|Q2VIR3|IF2GL_HUMAN)	sp|Q2VIR3|IF2GL_HUMAN [2]		51 kDa	unknown	3	3	2	2	0.666667
696	TRUE	Empty	Cluster of Electron transfer flavoprotein subunit beta OS=Homo sapiens OX=9606 GN=ETFB PE=1 SV=3 (sp|P38117|ETFB_HUMAN)	sp|P38117|ETFB_HUMAN		28 kDa	unknown	3	3	2	2	0.666667
557	TRUE	Empty	Cluster of ADP-ribosylation factor 4 OS=Homo sapiens OX=9606 GN=ARF4 PE=1 SV=3 (sp|P18085|ARF4_HUMAN)	sp|P18085|ARF4_HUMAN [2]		21 kDa	unknown	3	3	2	2	0.666667
699	TRUE	Empty	Cluster of 60S ribosomal protein L7a OS=Homo sapiens OX=9606 GN=RPL7A PE=1 SV=2 (sp|P62424|RL7A_HUMAN)	sp|P62424|RL7A_HUMAN [2]		30 kDa	unknown	3	3	2	2	0.666667
654	TRUE	Empty	Cluster of 26S proteasome regulatory subunit 8 OS=Homo sapiens OX=9606 GN=PSMC5 PE=1 SV=1 (sp|P62195|PRS8_HUMAN)	sp|P62195|PRS8_HUMAN [2]		46 kDa	unknown	3	3	2	2	0.666667
600	TRUE	Empty	Calcium-binding mitochondrial carrier protein Aralar2 OS=Homo sapiens OX=9606 GN=SLC25A13 PE=1 SV=2	sp|Q9UJS0|CMC2_HUMAN		74 kDa	unknown	3	3	2	2	0.666667
533.1	TRUE	Empty	RuvB-like 1 OS=Homo sapiens OX=9606 GN=RUVBL1 PE=1 SV=1	sp|Q9Y265|RUVB1_HUMAN		50 kDa	unknown	3	3	2	2	0.666667
352.1	TRUE	Empty	E3 ubiquitin-protein ligase Midline-1 OS=Homo sapiens OX=9606 GN=MID1 PE=1 SV=1	sp|O15344|TRI18_HUMAN (+1)		75 kDa	unknown	3	3	2	2	0.666667
63.3	TRUE	Empty	ADP/ATP translocase 1 OS=Homo sapiens OX=9606 GN=SLC25A4 PE=1 SV=4	sp|P12235|ADT1_HUMAN		33 kDa	unknown	3	3	2	2	0.666667
12	TRUE	Empty	Cluster of Actin, aortic smooth muscle OS=Homo sapiens OX=9606 GN=ACTA2 PE=1 SV=1 (sp|P62736|ACTA_HUMAN)	sp|P62736|ACTA_HUMAN [12]		42 kDa	unknown	58	36	41	24	0.666667
128	TRUE	Empty	TGGT1_232710	ribosomal protein RPS3A		29 kDa	unknown	15	12	13	8	0.666667	40S ribosome
216	TRUE	Empty	TGGT1_266060	ribosomal protein RPSA		32 kDa	unknown	9	6	6	4	0.666667	cytosol
139	TRUE	Empty	60S ribosomal protein L21 OS=Homo sapiens OX=9606 GN=RPL21 PE=1 SV=2	sp|P46778|RL21_HUMAN		19 kDa	unknown	7	6	7	4	0.666667
759	TRUE	Empty	TGGT1_319950	putative rRNA-processing protein FCF1		23 kDa	unknown	3	3	3	2	0.666667	nucleolus
482	TRUE	Empty	TGGT1_267740	hypothetical protein		37 kDa	unknown	5	3	3	2	0.666667	dense granules
658	TRUE	Empty	Cluster of Calponin-1 OS=Homo sapiens OX=9606 GN=CNN1 PE=1 SV=2 (sp|P51911|CNN1_HUMAN)	sp|P51911|CNN1_HUMAN [2]		33 kDa	unknown	4	3	3	2	0.666667
560	TRUE	Empty	60S ribosomal protein L15 OS=Homo sapiens OX=9606 GN=RPL15 PE=1 SV=2	sp|P61313|RL15_HUMAN (+2)		24 kDa	unknown	3	3	3	2	0.666667
226.1	TRUE	Empty	60S ribosomal protein L9 OS=Homo sapiens OX=9606 GN=RPL9 PE=1 SV=1	sp|P32969|RL9_HUMAN		22 kDa	unknown	4	3	3	2	0.666667
96	TRUE	Empty	Ankycorbin OS=Homo sapiens OX=9606 GN=RAI14 PE=1 SV=2	sp|Q9P0K7|RAI14_HUMAN		110 kDa	unknown	14	14	10	9	0.642857
37	TRUE	Empty	Cluster of Heat shock cognate 71 kDa protein OS=Homo sapiens OX=9606 GN=HSPA8 PE=1 SV=1 (sp|P11142|HSP7C_HUMAN)	sp|P11142|HSP7C_HUMAN [8]		71 kDa	unknown	30	25	17	16	0.64
214	TRUE	Empty	Cluster of ATP-dependent RNA helicase DDX1 OS=Homo sapiens OX=9606 GN=DDX1 PE=1 SV=1 (tr|A0A7I2V4F0|A0A7I2V4F0_HUMAN)	tr|A0A7I2V4F0|A0A7I2V4F0_HUMAN [2]		82 kDa	unknown	12	11	7	7	0.636364
84	TRUE	Empty	Cluster of Choline-phosphate cytidylyltransferase A OS=Homo sapiens OX=9606 GN=PCYT1A PE=1 SV=2 (sp|P49585|PCY1A_HUMAN)	sp|P49585|PCY1A_HUMAN [2]		42 kDa	unknown	20	16	11	10	0.625
159	TRUE	Empty	Cluster of Patatin-like phospholipase domain-containing protein 6 OS=Homo sapiens OX=9606 GN=PNPLA6 PE=1 SV=3 (sp|Q8IY17|PLPL6_HUMAN)	sp|Q8IY17|PLPL6_HUMAN [2]		151 kDa	unknown	8	8	5	5	0.625
198	TRUE	Empty	Cluster of Nucleolin OS=Homo sapiens OX=9606 GN=NCL PE=1 SV=3 (sp|P19338|NUCL_HUMAN)	sp|P19338|NUCL_HUMAN [5]		77 kDa	unknown	10	8	5	5	0.625
221	TRUE	Empty	TGGT1_225080	ribosomal protein RPS18		18 kDa	unknown	11	8	7	5	0.625	40S ribosome
272	TRUE	Empty	Cluster of Phenylalanine--tRNA ligase alpha subunit OS=Homo sapiens OX=9606 GN=FARSA PE=1 SV=3 (sp|Q9Y285|SYFA_HUMAN)	sp|Q9Y285|SYFA_HUMAN [2]		58 kDa	unknown	8	8	7	5	0.625
89	TRUE	Empty	TGGT1_250770	putative eukaryotic initiation factor-4A		47 kDa	unknown	18	13	10	8	0.615385	cytosol
46	TRUE	Empty	Cluster of 40S ribosomal protein S7 OS=Homo sapiens OX=9606 GN=RPS7 PE=1 SV=1 (sp|P62081|RS7_HUMAN)	sp|P62081|RS7_HUMAN [2]		22 kDa	unknown	28	18	19	11	0.611111
65	TRUE	Empty	TGGT1_254470	hypothetical protein		80 kDa	unknown	28	20	12	12	0.6	dense granules
194	TRUE	Empty	TGGT1_267710	CPSF A subunit region protein		223 kDa	unknown	10	10	6	6	0.6	nucleus - non-chromatin
222	TRUE	Empty	TGGT1_239820	D-3-phosphoglycerate dehydrogenase		65 kDa	unknown	11	10	6	6	0.6	nucleus - non-chromatin
208	TRUE	Empty	Cluster of Trifunctional enzyme subunit alpha, mitochondrial OS=Homo sapiens OX=9606 GN=HADHA PE=1 SV=2 (sp|P40939|ECHA_HUMAN)	sp|P40939|ECHA_HUMAN [3]		83 kDa	unknown	12	10	6	6	0.6
49	TRUE	Empty	Cluster of Putative RNA-binding protein Luc7-like 2 OS=Homo sapiens OX=9606 GN=LUC7L2 PE=1 SV=2 (sp|Q9Y383|LC7L2_HUMAN)	sp|Q9Y383|LC7L2_HUMAN [4]		47 kDa	unknown	21	15	10	9	0.6
633	TRUE	Empty	WD repeat-containing protein 1 OS=Homo sapiens OX=9606 GN=WDR1 PE=1 SV=4	sp|O75083|WDR1_HUMAN		66 kDa	unknown	7	5	3	3	0.6
302	TRUE	Empty	Vam6/Vps39-like protein OS=Homo sapiens OX=9606 GN=VPS39 PE=1 SV=2	sp|Q96JC1|VPS39_HUMAN		102 kDa	unknown	6	5	3	3	0.6
347	TRUE	Empty	Transcription intermediary factor 1-beta OS=Homo sapiens OX=9606 GN=TRIM28 PE=1 SV=5	sp|Q13263|TIF1B_HUMAN		89 kDa	unknown	6	5	3	3	0.6
390	TRUE	Empty	TGGT1_274060	2-oxoglutarate/malate translocase OMT		35 kDa	unknown	5	5	3	3	0.6	mitochondrion - membranes
515	TRUE	Empty	TGGT1_242330	ribosomal protein RPS5		22 kDa	unknown	5	5	3	3	0.6	40S ribosome
258	TRUE	Empty	Probable ATP-dependent RNA helicase DDX46 OS=Homo sapiens OX=9606 GN=DDX46 PE=1 SV=2	sp|Q7L014|DDX46_HUMAN (+1)		117 kDa	unknown	5	5	3	3	0.6
437	TRUE	Empty	Nicalin OS=Homo sapiens OX=9606 GN=NCLN PE=1 SV=2	sp|Q969V3|NCLN_HUMAN		63 kDa	unknown	5	5	3	3	0.6
431	TRUE	Empty	Dolichol-phosphate mannosyltransferase subunit 1 OS=Homo sapiens OX=9606 GN=DPM1 PE=1 SV=1	sp|O60762|DPM1_HUMAN (+2)		30 kDa	unknown	5	5	3	3	0.6
490	TRUE	Empty	Cluster of Trifunctional enzyme subunit beta, mitochondrial OS=Homo sapiens OX=9606 GN=HADHB PE=1 SV=3 (sp|P55084|ECHB_HUMAN)	sp|P55084|ECHB_HUMAN [2]		51 kDa	unknown	5	5	3	3	0.6
525	TRUE	Empty	Cluster of Serine/threonine-protein phosphatase 2A 55 kDa regulatory subunit B alpha isoform OS=Homo sapiens OX=9606 GN=PPP2R2A PE=1 SV=1 (sp|P63151|2ABA_HUMAN)	sp|P63151|2ABA_HUMAN		52 kDa	unknown	5	5	3	3	0.6
416	TRUE	Empty	Cluster of BRISC and BRCA1-A complex member 2 OS=Homo sapiens OX=9606 GN=BABAM2 PE=1 SV=2 (sp|Q9NXR7|BABA2_HUMAN)	sp|Q9NXR7|BABA2_HUMAN [2]		44 kDa	unknown	6	5	3	3	0.6
435	TRUE	Empty	Cluster of Aspartate--tRNA ligase, cytoplasmic OS=Homo sapiens OX=9606 GN=DARS1 PE=1 SV=2 (sp|P14868|SYDC_HUMAN)	sp|P14868|SYDC_HUMAN		57 kDa	unknown	5	5	3	3	0.6
593	TRUE	Empty	40S ribosomal protein S28 OS=Homo sapiens OX=9606 GN=RPS28 PE=1 SV=1	sp|P62857|RS28_HUMAN		8 kDa	unknown	5	5	3	3	0.6
164.1	TRUE	Empty	Probable ATP-dependent RNA helicase DDX17 OS=Homo sapiens OX=9606 GN=DDX17 PE=1 SV=2	sp|Q92841|DDX17_HUMAN (+2)		80 kDa	unknown	5	5	3	3	0.6
218.1	TRUE	Empty	Alpha-centractin OS=Homo sapiens OX=9606 GN=ACTR1A PE=1 SV=1	sp|P61163|ACTZ_HUMAN		43 kDa	unknown	6	5	3	3	0.6
332	TRUE	Empty	TGGT1_245680	ribosomal protein RPL21		18 kDa	unknown	6	5	4	3	0.6	60S ribosome
400	TRUE	Empty	Galectin-1 OS=Homo sapiens OX=9606 GN=LGALS1 PE=1 SV=2	sp|P09382|LEG1_HUMAN		15 kDa	unknown	7	5	4	3	0.6
404	TRUE	Empty	Cluster of 3-ketoacyl-CoA thiolase, mitochondrial OS=Homo sapiens OX=9606 GN=ACAA2 PE=1 SV=2 (sp|P42765|THIM_HUMAN)	sp|P42765|THIM_HUMAN [3]		42 kDa	unknown	5	5	4	3	0.6
183	TRUE	Empty	TGGT1_254720	dense granule protein GRA8		29 kDa	unknown	7	5	5	3	0.6	dense granules
103	TRUE	Empty	TGGT1_204340	hypothetical protein		97 kDa	unknown	21	17	11	10	0.588235	dense granules
110	TRUE	Empty	Programmed cell death protein 4 OS=Homo sapiens OX=9606 GN=PDCD4 PE=1 SV=2	sp|Q53EL6|PDCD4_HUMAN		52 kDa	unknown	18	12	8	7	0.583333
130	TRUE	Empty	Cluster of TGGT1_301440	TGGT1_301440 [2]		65 kDa	unknown	14	12	9	7	0.583333
263	TRUE	Empty	TGGT1_258458	hypothetical protein		29 kDa	unknown	7	7	4	4	0.571429	dense granules
358	TRUE	Empty	TGGT1_218410	ribosomal protein RPP0		34 kDa	unknown	8	7	4	4	0.571429	60S ribosome
181	TRUE	Empty	TGGT1_211460	hypothetical protein		106 kDa	unknown	7	7	4	4	0.571429	dense granules
203	TRUE	Empty	TGGT1_203600	hypothetical protein		47 kDa	unknown	7	7	4	4	0.571429	dense granules
171	TRUE	Empty	Cluster of Heterogeneous nuclear ribonucleoprotein U OS=Homo sapiens OX=9606 GN=HNRNPU PE=1 SV=6 (sp|Q00839|HNRPU_HUMAN)	sp|Q00839|HNRPU_HUMAN [4]		91 kDa	unknown	7	7	4	4	0.571429
432	TRUE	Empty	Annexin A1 OS=Homo sapiens OX=9606 GN=ANXA1 PE=1 SV=2	sp|P04083|ANXA1_HUMAN		39 kDa	unknown	7	7	4	4	0.571429
266.1	TRUE	Empty	UDP-glucose 6-dehydrogenase OS=Homo sapiens OX=9606 GN=UGDH PE=1 SV=1	sp|O60701|UGDH_HUMAN		55 kDa	unknown	7	7	4	4	0.571429
46.1	TRUE	Empty	40S ribosomal protein S7 OS=Homo sapiens OX=9606 GN=RPS7 PE=1 SV=1	sp|P62081|RS7_HUMAN		22 kDa	unknown	8	7	4	4	0.571429
345	TRUE	Empty	60S ribosomal protein L27 OS=Homo sapiens OX=9606 GN=RPL27 PE=1 SV=2	sp|P61353|RL27_HUMAN		16 kDa	unknown	7	7	5	4	0.571429
316	TRUE	Empty	40S ribosomal protein S2 OS=Homo sapiens OX=9606 GN=RPS2 PE=1 SV=2	sp|P15880|RS2_HUMAN		31 kDa	unknown	8	7	5	4	0.571429
213	TRUE	Empty	40S ribosomal protein S24 OS=Homo sapiens OX=9606 GN=RPS24 PE=1 SV=1	tr|A0A2R8YD14|A0A2R8YD14_HUMAN		19 kDa	unknown	13	7	6	4	0.571429
73	TRUE	Empty	TGGT1_229010	rhoptry neck protein RON4		107 kDa	unknown	19	16	10	9	0.5625	rhoptries 1
83	TRUE	Empty	Elongation factor 2 OS=Homo sapiens OX=9606 GN=EEF2 PE=1 SV=4	sp|P13639|EF2_HUMAN		95 kDa	unknown	19	16	11	9	0.5625
63	TRUE	Empty	Cluster of ADP/ATP translocase 2 OS=Homo sapiens OX=9606 GN=SLC25A5 PE=1 SV=7 (sp|P05141|ADT2_HUMAN)	sp|P05141|ADT2_HUMAN [3]		33 kDa	unknown	28	25	14	14	0.56
134	TRUE	Empty	Tyrosine-protein phosphatase non-receptor type 13 OS=Homo sapiens OX=9606 GN=PTPN13 PE=1 SV=2	sp|Q12923|PTN13_HUMAN		277 kDa	unknown	9	9	5	5	0.555556
163	TRUE	Empty	Palladin OS=Homo sapiens OX=9606 GN=PALLD PE=1 SV=3	sp|Q8WX93|PALLD_HUMAN		151 kDa	unknown	9	9	5	5	0.555556
120	TRUE	Empty	ATP-dependent 6-phosphofructokinase, liver type OS=Homo sapiens OX=9606 GN=PFKL PE=1 SV=6	sp|P17858|PFKAL_HUMAN		85 kDa	unknown	16	13	7	7	0.538462
100	TRUE	Empty	TGGT1_270320	protein phosphatase 2C domain-containing protein		59 kDa	unknown	17	13	8	7	0.538462	rhoptries 1
98	TRUE	Empty	EH domain-containing protein 4 OS=Homo sapiens OX=9606 GN=EHD4 PE=1 SV=1	sp|Q9H223|EHD4_HUMAN		61 kDa	unknown	18	15	8	8	0.533333
52	TRUE	Empty	TGGT1_207840	ribosomal protein RPS17		15 kDa	unknown	27	15	16	8	0.533333	40S ribosome
35	TRUE	Empty	Cluster of Ras GTPase-activating-like protein IQGAP1 OS=Homo sapiens OX=9606 GN=IQGAP1 PE=1 SV=1 (sp|P46940|IQGA1_HUMAN)	sp|P46940|IQGA1_HUMAN		189 kDa	unknown	30	25	16	13	0.52
132	TRUE	Empty	Cluster of Unconventional myosin-Ib OS=Homo sapiens OX=9606 GN=MYO1B PE=1 SV=3 (sp|O43795|MYO1B_HUMAN)	sp|O43795|MYO1B_HUMAN [3]		132 kDa	unknown	12	12	6	6	0.5
195	TRUE	Empty	TGGT1_320490	N-acyl-phosphatidylethanolamine-hydrolyzing phospholipase D family protein		126 kDa	unknown	10	10	5	5	0.5	dense granules
132.1	TRUE	Empty	Unconventional myosin-Ib OS=Homo sapiens OX=9606 GN=MYO1B PE=1 SV=3	sp|O43795|MYO1B_HUMAN (+1)		132 kDa	unknown	10	10	5	5	0.5
385	TRUE	Empty	TGGT1_228630	hypothetical protein		35 kDa	unknown	8	8	4	4	0.5	apicoplast
49.1	TRUE	Empty	Putative RNA-binding protein Luc7-like 2 OS=Homo sapiens OX=9606 GN=LUC7L2 PE=1 SV=2	sp|Q9Y383|LC7L2_HUMAN		47 kDa	unknown	12	8	4	4	0.5
140.1	TRUE	Empty	Pre-rRNA-processing protein TSR1 homolog OS=Homo sapiens OX=9606 GN=TSR1 PE=1 SV=1	sp|Q2NL82|TSR1_HUMAN		92 kDa	unknown	9	8	4	4	0.5
35.1	TRUE	Empty	Ras GTPase-activating-like protein IQGAP1 OS=Homo sapiens OX=9606 GN=IQGAP1 PE=1 SV=1	sp|P46940|IQGA1_HUMAN		189 kDa	unknown	29	24	15	12	0.5
428	TRUE	Empty	TGGT1_313440	hypothetical protein		35 kDa	unknown	6	6	3	3	0.5	dense granules
457	TRUE	Empty	TGGT1_308920	splicing factor U2AF protein		83 kDa	unknown	6	6	3	3	0.5	nucleus - non-chromatin
532	TRUE	Empty	Multiple myeloma tumor-associated protein 2 OS=Homo sapiens OX=9606 GN=MMTAG2 PE=1 SV=1	sp|Q9BU76|MMTA2_HUMAN		29 kDa	unknown	6	6	3	3	0.5
207	TRUE	Empty	Junction plakoglobin OS=Homo sapiens OX=9606 GN=JUP PE=1 SV=3	sp|P14923|PLAK_HUMAN		82 kDa	unknown	7	6	3	3	0.5
461	TRUE	Empty	Histone H1.5 OS=Homo sapiens OX=9606 GN=H1-5 PE=1 SV=3	sp|P16401|H15_HUMAN		23 kDa	unknown	8	6	3	3	0.5
259	TRUE	Empty	Cysteine desulfurase, mitochondrial OS=Homo sapiens OX=9606 GN=NFS1 PE=1 SV=3	sp|Q9Y697|NFS1_HUMAN		50 kDa	unknown	7	6	3	3	0.5
344	TRUE	Empty	Coatomer subunit beta OS=Homo sapiens OX=9606 GN=COPB1 PE=1 SV=3	sp|P53618|COPB_HUMAN		107 kDa	unknown	6	6	3	3	0.5
208.1	TRUE	Empty	Trifunctional enzyme subunit alpha, mitochondrial OS=Homo sapiens OX=9606 GN=HADHA PE=1 SV=2	sp|P40939|ECHA_HUMAN (+1)		83 kDa	unknown	6	6	3	3	0.5
63.1	TRUE	Empty	ADP/ATP translocase 2 OS=Homo sapiens OX=9606 GN=SLC25A5 PE=1 SV=7	sp|P05141|ADT2_HUMAN		33 kDa	unknown	7	6	3	3	0.5
130.1	TRUE	Empty	TGGT1_301440	TGGT1_301440		65 kDa	unknown	12	10	6	5	0.5
456	TRUE	Empty	TGGT1_280380	poly(ADP-ribose) glycohydrolase		62 kDa	unknown	4	4	2	2	0.5	dense granules
483	TRUE	Empty	TGGT1_278830	glucose-6-phosphate 1-dehydrogenase		98 kDa	unknown	4	4	2	2	0.5	nucleus - chromatin
670	TRUE	Empty	TGGT1_263040	ribosomal protein RPS16		24 kDa	unknown	4	4	2	2	0.5	40S ribosome
311	TRUE	Empty	TGGT1_262380	putative elongation factor Tu		60 kDa	unknown	4	4	2	2	0.5	endomembrane vesicles
710	TRUE	Empty	TGGT1_247440	hypothetical protein		40 kDa	unknown	4	4	2	2	0.5	dense granules
478	TRUE	Empty	TGGT1_237015	hypothetical protein		29 kDa	unknown	4	4	2	2	0.5	dense granules
450	TRUE	Empty	TGGT1_212090	hypothetical protein		70 kDa	unknown	4	4	2	2	0.5	PM - peripheral 2
543	TRUE	Empty	TGGT1_204480	thioredoxin domain-containing protein		72 kDa	unknown	5	4	2	2	0.5	apicoplast
565	TRUE	Empty	PAT complex subunit CCDC47 OS=Homo sapiens OX=9606 GN=CCDC47 PE=1 SV=1	sp|Q96A33|CCD47_HUMAN		56 kDa	unknown	4	4	2	2	0.5
719	TRUE	Empty	Glia-derived nexin OS=Homo sapiens OX=9606 GN=SERPINE2 PE=1 SV=1	sp|P07093|GDN_HUMAN		44 kDa	unknown	5	4	2	2	0.5
289	TRUE	Empty	DnaJ homolog subfamily A member 1 OS=Homo sapiens OX=9606 GN=DNAJA1 PE=1 SV=2	sp|P31689|DNJA1_HUMAN		45 kDa	unknown	4	4	2	2	0.5
436	TRUE	Empty	Cluster of Vigilin OS=Homo sapiens OX=9606 GN=HDLBP PE=1 SV=2 (sp|Q00341|VIGLN_HUMAN)	sp|Q00341|VIGLN_HUMAN [3]		141 kDa	unknown	4	4	2	2	0.5
536	TRUE	Empty	Cluster of TGGT1_277270	TGGT1_277270 [2]		96 kDa	unknown	6	4	2	2	0.5
533	TRUE	Empty	Cluster of RuvB-like 1 OS=Homo sapiens OX=9606 GN=RUVBL1 PE=1 SV=1 (sp|Q9Y265|RUVB1_HUMAN)	sp|Q9Y265|RUVB1_HUMAN		50 kDa	unknown	4	4	2	2	0.5
305	TRUE	Empty	Cluster of Dynactin subunit 1 OS=Homo sapiens OX=9606 GN=DCTN1 PE=1 SV=1 (tr|E7EX90|E7EX90_HUMAN)	tr|E7EX90|E7EX90_HUMAN		139 kDa	unknown	4	4	2	2	0.5
603	TRUE	Empty	Cluster of Acetyl-CoA acetyltransferase, mitochondrial OS=Homo sapiens OX=9606 GN=ACAT1 PE=1 SV=1 (tr|A0A5F9ZHL1|A0A5F9ZHL1_HUMAN)	tr|A0A5F9ZHL1|A0A5F9ZHL1_HUMAN		46 kDa	unknown	4	4	2	2	0.5
730	TRUE	Empty	Cluster of 39S ribosomal protein L37, mitochondrial OS=Homo sapiens OX=9606 GN=MRPL37 PE=1 SV=2 (sp|Q9BZE1|RM37_HUMAN)	sp|Q9BZE1|RM37_HUMAN		48 kDa	unknown	4	4	2	2	0.5
293	TRUE	Empty	BRCA1-A complex subunit RAP80 OS=Homo sapiens OX=9606 GN=UIMC1 PE=1 SV=2	sp|Q96RL1|UIMC1_HUMAN		80 kDa	unknown	4	4	2	2	0.5
493	TRUE	Empty	Beta-2-syntrophin OS=Homo sapiens OX=9606 GN=SNTB2 PE=1 SV=1	sp|Q13425|SNTB2_HUMAN		58 kDa	unknown	5	4	2	2	0.5
284	TRUE	Empty	AP-3 complex subunit delta-1 OS=Homo sapiens OX=9606 GN=AP3D1 PE=1 SV=1	sp|O14617|AP3D1_HUMAN		130 kDa	unknown	5	4	2	2	0.5
684	TRUE	Empty	Adenine nucleotide translocase lysine N-methyltransferase OS=Homo sapiens OX=9606 GN=ANTKMT PE=1 SV=1	sp|Q9BQD7|ANKMT_HUMAN		25 kDa	unknown	5	4	2	2	0.5
586	TRUE	Empty	26S proteasome regulatory subunit 6B OS=Homo sapiens OX=9606 GN=PSMC4 PE=1 SV=2	sp|P43686|PRS6B_HUMAN		47 kDa	unknown	4	4	2	2	0.5
315.1	TRUE	Empty	TGGT1_363030	TGGT1_363030		64 kDa	unknown	4	4	2	2	0.5
251.1	TRUE	Empty	TGGT1_219800	TGGT1_219800		57 kDa	unknown	4	4	2	2	0.5
525.1	TRUE	Empty	Serine/threonine-protein phosphatase 2A 55 kDa regulatory subunit B alpha isoform OS=Homo sapiens OX=9606 GN=PPP2R2A PE=1 SV=1	sp|P63151|2ABA_HUMAN		52 kDa	unknown	4	4	2	2	0.5
435.1	TRUE	Empty	Aspartate--tRNA ligase, cytoplasmic OS=Homo sapiens OX=9606 GN=DARS1 PE=1 SV=2	sp|P14868|SYDC_HUMAN		57 kDa	unknown	4	4	2	2	0.5
149	TRUE	Empty	40S ribosomal protein S14 OS=Homo sapiens OX=9606 GN=RPS14 PE=1 SV=3	sp|P62263|RS14_HUMAN (+1)		16 kDa	unknown	14	8	7	4	0.5
291	TRUE	Empty	Transmembrane glycoprotein NMB OS=Homo sapiens OX=9606 GN=GPNMB PE=1 SV=2	sp|Q14956|GPNMB_HUMAN (+1)		64 kDa	unknown	8	6	5	3	0.5
413	TRUE	Empty	Translation machinery-associated protein 16 OS=Homo sapiens OX=9606 GN=TMA16 PE=1 SV=2	sp|Q96EY4|TMA16_HUMAN (+1)		24 kDa	unknown	7	4	3	2	0.5
424	TRUE	Empty	TGGT1_270250	dense granule protein GRA1		20 kDa	unknown	4	4	3	2	0.5	dense granules
469	TRUE	Empty	Cancer-related nucleoside-triphosphatase OS=Homo sapiens OX=9606 GN=NTPCR PE=1 SV=1	tr|Q5TDF0|Q5TDF0_HUMAN		25 kDa	unknown	5	4	3	2	0.5
249	TRUE	Empty	Arginine and glutamate-rich protein 1 OS=Homo sapiens OX=9606 GN=ARGLU1 PE=1 SV=1	sp|Q9NWB6|ARGL1_HUMAN		33 kDa	unknown	5	4	3	2	0.5
620	TRUE	Empty	TGGT1_231210	sarcalumenin/eps15 family protein		67 kDa	unknown	2	2	1	1	0.5	nucleus - chromatin
687	TRUE	Empty	TGGT1_228210	26S proteasome regulatory subunit		44 kDa	unknown	2	2	1	1	0.5	19S proteasome
805	TRUE	Empty	TGGT1_209910	histone H2Bv		14 kDa	unknown	2	2	1	1	0.5	nucleus - chromatin
786	TRUE	Empty	Rab11 family-interacting protein 2 OS=Homo sapiens OX=9606 GN=RAB11FIP2 PE=1 SV=1	sp|Q7L804|RFIP2_HUMAN		58 kDa	unknown	2	2	1	1	0.5
655	TRUE	Empty	Long-chain-fatty-acid--CoA ligase 4 OS=Homo sapiens OX=9606 GN=ACSL4 PE=1 SV=2	sp|O60488|ACSL4_HUMAN		79 kDa	unknown	2	2	1	1	0.5
790	TRUE	Empty	Lamin-B2 OS=Homo sapiens OX=9606 GN=LMNB2 PE=1 SV=4	sp|Q03252|LMNB2_HUMAN		70 kDa	unknown	2	2	1	1	0.5
436.1	TRUE	Empty	Vigilin OS=Homo sapiens OX=9606 GN=HDLBP PE=1 SV=2	sp|Q00341|VIGLN_HUMAN (+1)		141 kDa	unknown	2	2	1	1	0.5
323.1	TRUE	Empty	U3 small nucleolar RNA-associated protein 14 homolog A OS=Homo sapiens OX=9606 GN=UTP14A PE=1 SV=1	sp|Q9BVJ6|UT14A_HUMAN		88 kDa	unknown	4	2	1	1	0.5
490.1	TRUE	Empty	Trifunctional enzyme subunit beta, mitochondrial OS=Homo sapiens OX=9606 GN=HADHB PE=1 SV=3	sp|P55084|ECHB_HUMAN		51 kDa	unknown	2	2	1	1	0.5
395.1	TRUE	Empty	TGGT1_305160	TGGT1_305160		13 kDa	unknown	3	2	1	1	0.5
364.1	TRUE	Empty	TGGT1_269885A	TGGT1_269885A		142 kDa	unknown	2	2	1	1	0.5
44.2	TRUE	Empty	RNA-binding protein 39 OS=Homo sapiens OX=9606 GN=RBM39 PE=1 SV=2	sp|Q14498|RBM39_HUMAN		59 kDa	unknown	2	2	1	1	0.5
171.1	TRUE	Empty	Heterogeneous nuclear ribonucleoprotein U OS=Homo sapiens OX=9606 GN=HNRNPU PE=1 SV=6	sp|Q00839|HNRPU_HUMAN (+1)		91 kDa	unknown	2	2	1	1	0.5
37.1	TRUE	Empty	Heat shock cognate 71 kDa protein OS=Homo sapiens OX=9606 GN=HSPA8 PE=1 SV=1	sp|P11142|HSP7C_HUMAN		71 kDa	unknown	2	2	1	1	0.5
696.1	TRUE	Empty	Electron transfer flavoprotein subunit beta OS=Homo sapiens OX=9606 GN=ETFB PE=1 SV=3	sp|P38117|ETFB_HUMAN		28 kDa	unknown	2	2	1	1	0.5
494.1	TRUE	Empty	Calcium/calmodulin-dependent protein kinase type II subunit delta OS=Homo sapiens OX=9606 GN=CAMK2D PE=1 SV=3	sp|Q13557|KCC2D_HUMAN (+3)		56 kDa	unknown	2	2	1	1	0.5
191.1	TRUE	Empty	ATPase family AAA domain-containing protein 3A OS=Homo sapiens OX=9606 GN=ATAD3A PE=1 SV=2	sp|Q9NVI7|ATD3A_HUMAN		71 kDa	unknown	2	2	1	1	0.5
85.2	TRUE	Empty	40S ribosomal protein S4, Y isoform 2 OS=Homo sapiens OX=9606 GN=RPS4Y2 PE=2 SV=3	sp|Q8TD47|RS4Y2_HUMAN		29 kDa	unknown	3	2	1	1	0.5
697.1	TRUE	Empty	40S ribosomal protein S21 OS=Homo sapiens OX=9606 GN=RPS21 PE=1 SV=1	sp|P63220|RS21_HUMAN (+1)		9 kDa	unknown	2	2	1	1	0.5
255.2	TRUE	Empty	14-3-3 protein theta OS=Homo sapiens OX=9606 GN=YWHAQ PE=1 SV=1	sp|P27348|1433T_HUMAN		28 kDa	unknown	2	2	1	1	0.5
371	TRUE	Empty	Complement C1r subcomponent OS=Homo sapiens OX=9606 GN=C1R PE=1 SV=2	sp|P00736|C1R_HUMAN (+2)		80 kDa	unknown	4	4	4	2	0.5
273.2	TRUE	Empty	Histone H2A type 1-B/E OS=Homo sapiens OX=9606 GN=H2AC4 PE=1 SV=2	sp|P04908|H2A1B_HUMAN (+1)		14 kDa	unknown	3	2	2	1	0.5
318.1	TRUE	Empty	40S ribosomal protein S15a OS=Homo sapiens OX=9606 GN=RPS15A PE=1 SV=2	sp|P62244|RS15A_HUMAN		15 kDa	unknown	2	2	2	1	0.5
404.1	TRUE	Empty	3-ketoacyl-CoA thiolase, mitochondrial OS=Homo sapiens OX=9606 GN=ACAA2 PE=1 SV=2	sp|P42765|THIM_HUMAN (+1)		42 kDa	unknown	2	2	2	1	0.5
38	TRUE	Empty	Cluster of Fatty acid synthase OS=Homo sapiens OX=9606 GN=FASN PE=1 SV=3 (sp|P49327|FAS_HUMAN)	sp|P49327|FAS_HUMAN [2]		273 kDa	unknown	31	29	14	14	0.482759
38.1	TRUE	Empty	Fatty acid synthase OS=Homo sapiens OX=9606 GN=FASN PE=1 SV=3	sp|P49327|FAS_HUMAN (+1)		273 kDa	unknown	31	29	14	14	0.482759
86	TRUE	Empty	Cluster of Coatomer subunit alpha OS=Homo sapiens OX=9606 GN=COPA PE=1 SV=1 (tr|A0A3B3IT15|A0A3B3IT15_HUMAN)	tr|A0A3B3IT15|A0A3B3IT15_HUMAN [2]		136 kDa	unknown	20	17	10	8	0.470588
45	TRUE	Empty	Cluster of Utrophin OS=Homo sapiens OX=9606 GN=UTRN PE=1 SV=2 (sp|P46939|UTRN_HUMAN)	sp|P46939|UTRN_HUMAN [2]		394 kDa	unknown	14	13	6	6	0.461538
68	TRUE	Empty	DnaJ homolog subfamily C member 13 OS=Homo sapiens OX=9606 GN=DNAJC13 PE=1 SV=5	sp|O75165|DJC13_HUMAN		254 kDa	unknown	23	22	11	10	0.454545
127	TRUE	Empty	Cluster of Caldesmon OS=Homo sapiens OX=9606 GN=CALD1 PE=1 SV=1 (tr|E9PGZ1|E9PGZ1_HUMAN)	tr|E9PGZ1|E9PGZ1_HUMAN [2]		62 kDa	unknown	13	11	6	5	0.454545
56	TRUE	Empty	Cluster of Dihydropyrimidinase-related protein 2 OS=Homo sapiens OX=9606 GN=DPYSL2 PE=1 SV=1 (tr|A0A1C7CYX9|A0A1C7CYX9_HUMAN)	tr|A0A1C7CYX9|A0A1C7CYX9_HUMAN [5]		74 kDa	unknown	28	22	14	10	0.454545
102	TRUE	Empty	Cluster of ATP synthase subunit O, mitochondrial OS=Homo sapiens OX=9606 GN=ATP5PO PE=1 SV=1 (sp|P48047|ATPO_HUMAN)	sp|P48047|ATPO_HUMAN [3]		23 kDa	unknown	20	18	9	8	0.444444
301	TRUE	Empty	Protein S100-A16 OS=Homo sapiens OX=9606 GN=S100A16 PE=1 SV=1	sp|Q96FQ6|S10AG_HUMAN		12 kDa	unknown	15	9	4	4	0.444444
122	TRUE	Empty	eIF-2-alpha kinase activator GCN1 OS=Homo sapiens OX=9606 GN=GCN1 PE=1 SV=6	sp|Q92616|GCN1_HUMAN		293 kDa	unknown	10	9	4	4	0.444444
78.2	TRUE	Empty	Glycogen phosphorylase, brain form OS=Homo sapiens OX=9606 GN=PYGB PE=1 SV=5	sp|P11216|PYGB_HUMAN		97 kDa	unknown	9	9	4	4	0.444444
314	TRUE	Empty	TGGT1_309760	hypothetical protein		35 kDa	unknown	10	9	5	4	0.444444	dense granules
129	TRUE	Empty	TGGT1_251540	dense granule protein GRA9		35 kDa	unknown	18	16	8	7	0.4375	dense granules
224	TRUE	Empty	TGGT1_249390	glutamate/leucine/phenylalanine/valine dehydrogenase family protein		136 kDa	unknown	8	7	3	3	0.428571	cytosol
257	TRUE	Empty	60S ribosomal protein L6 OS=Homo sapiens OX=9606 GN=RPL6 PE=1 SV=3	sp|Q02878|RL6_HUMAN		33 kDa	unknown	9	7	3	3	0.428571
288	TRUE	Empty	2',3'-cyclic-nucleotide 3'-phosphodiesterase OS=Homo sapiens OX=9606 GN=CNP PE=1 SV=2	sp|P09543|CN37_HUMAN		48 kDa	unknown	8	7	3	3	0.428571
212	TRUE	Empty	RNA-splicing ligase RtcB homolog OS=Homo sapiens OX=9606 GN=RTCB PE=1 SV=1	sp|Q9Y3I0|RTCB_HUMAN		55 kDa	unknown	8	7	4	3	0.428571
91	TRUE	Empty	Cluster of 40S ribosomal protein S17 OS=Homo sapiens OX=9606 PE=3 SV=2 (tr|H3BNC9|H3BNC9_HUMAN)	tr|H3BNC9|H3BNC9_HUMAN [2]		65 kDa	unknown	20	12	12	5	0.416667
172.1	TRUE	Empty	Glutamine--fructose-6-phosphate aminotransferase [isomerizing] 1 OS=Homo sapiens OX=9606 GN=GFPT1 PE=1 SV=3	sp|Q06210|GFPT1_HUMAN		79 kDa	unknown	11	10	4	4	0.4
136	TRUE	Empty	TGGT1_289690	glyceraldehyde-3-phosphate dehydrogenase GAPDH1		53 kDa	unknown	13	10	5	4	0.4	cytosol
151	TRUE	Empty	Lethal(2) giant larvae protein homolog 1 OS=Homo sapiens OX=9606 GN=LLGL1 PE=1 SV=3	sp|Q15334|L2GL1_HUMAN (+1)		115 kDa	unknown	12	10	5	4	0.4
218	TRUE	Empty	Cluster of Alpha-centractin OS=Homo sapiens OX=9606 GN=ACTR1A PE=1 SV=1 (sp|P61163|ACTZ_HUMAN)	sp|P61163|ACTZ_HUMAN [2]		43 kDa	unknown	12	10	5	4	0.4
669	TRUE	Empty	TGGT1_248340	GTP-binding nuclear protein ran/tc4		26 kDa	unknown	5	5	2	2	0.4	nucleus - chromatin
558	TRUE	Empty	T-complex protein 1 subunit delta OS=Homo sapiens OX=9606 GN=CCT4 PE=1 SV=4	sp|P50991|TCPD_HUMAN		58 kDa	unknown	6	5	2	2	0.4
466	TRUE	Empty	Splicing regulatory glutamine/lysine-rich protein 1 OS=Homo sapiens OX=9606 GN=SREK1 PE=1 SV=1	sp|Q8WXA9|SREK1_HUMAN		59 kDa	unknown	6	5	2	2	0.4
467	TRUE	Empty	Splicing factor 45 OS=Homo sapiens OX=9606 GN=RBM17 PE=1 SV=1	sp|Q96I25|SPF45_HUMAN (+2)		45 kDa	unknown	5	5	2	2	0.4
442	TRUE	Empty	Long-chain-fatty-acid--CoA ligase 3 OS=Homo sapiens OX=9606 GN=ACSL3 PE=4 SV=1	tr|A0A7P0TA76|A0A7P0TA76_HUMAN		80 kDa	unknown	5	5	2	2	0.4
519	TRUE	Empty	L-lactate dehydrogenase B chain OS=Homo sapiens OX=9606 GN=LDHB PE=1 SV=2	sp|P07195|LDHB_HUMAN (+1)		37 kDa	unknown	5	5	2	2	0.4
403	TRUE	Empty	DNA replication licensing factor MCM3 OS=Homo sapiens OX=9606 GN=MCM3 PE=1 SV=3	sp|P25205|MCM3_HUMAN		91 kDa	unknown	5	5	2	2	0.4
406	TRUE	Empty	Coatomer subunit delta OS=Homo sapiens OX=9606 GN=ARCN1 PE=1 SV=1	sp|P48444|COPD_HUMAN		57 kDa	unknown	5	5	2	2	0.4
364	TRUE	Empty	Cluster of TGGT1_269885A	TGGT1_269885A [2]		142 kDa	unknown	5	5	2	2	0.4
349	TRUE	Empty	Cluster of Septin-9 OS=Homo sapiens OX=9606 GN=SEPTIN9 PE=1 SV=2 (sp|Q9UHD8|SEPT9_HUMAN)	sp|Q9UHD8|SEPT9_HUMAN		65 kDa	unknown	5	5	2	2	0.4
352	TRUE	Empty	Cluster of E3 ubiquitin-protein ligase Midline-1 OS=Homo sapiens OX=9606 GN=MID1 PE=1 SV=1 (sp|O15344|TRI18_HUMAN)	sp|O15344|TRI18_HUMAN [3]		75 kDa	unknown	5	5	2	2	0.4
286	TRUE	Empty	Cluster of Catenin delta-1 OS=Homo sapiens OX=9606 GN=CTNND1 PE=1 SV=1 (sp|O60716|CTND1_HUMAN)	sp|O60716|CTND1_HUMAN [2]		108 kDa	unknown	5	5	2	2	0.4
555	TRUE	Empty	Cdc42 effector protein 2 OS=Homo sapiens OX=9606 GN=CDC42EP2 PE=1 SV=1	sp|O14613|BORG1_HUMAN		22 kDa	unknown	6	5	3	2	0.4
501.1	TRUE	Empty	RNA transcription, translation and transport factor protein OS=Homo sapiens OX=9606 GN=RTRAF PE=1 SV=1	sp|Q9Y224|RTRAF_HUMAN		28 kDa	unknown	6	5	3	2	0.4
142	TRUE	Empty	TGGT1_243920	putative DNA replication licensing factor MCM5		88 kDa	unknown	15	13	5	5	0.384615	nucleus - chromatin
334	TRUE	Empty	TGGT1_282170	hypothetical protein		61 kDa	unknown	8	8	3	3	0.375	dense granules
357	TRUE	Empty	TGGT1_216670	FUSE-binding protein 2 / KH-type splicing regulatory protein		100 kDa	unknown	8	8	3	3	0.375	nucleus - non-chromatin
303	TRUE	Empty	Cluster of Poly(U)-binding-splicing factor PUF60 OS=Homo sapiens OX=9606 GN=PUF60 PE=1 SV=1 (sp|Q9UHX1|PUF60_HUMAN)	sp|Q9UHX1|PUF60_HUMAN [5]		60 kDa	unknown	8	8	3	3	0.375
250	TRUE	Empty	Cluster of Deoxynucleoside triphosphate triphosphohydrolase SAMHD1 OS=Homo sapiens OX=9606 GN=SAMHD1 PE=1 SV=2 (sp|Q9Y3Z3|SAMH1_HUMAN)	sp|Q9Y3Z3|SAMH1_HUMAN [2]		72 kDa	unknown	9	8	3	3	0.375
338	TRUE	Empty	C-1-tetrahydrofolate synthase, cytoplasmic OS=Homo sapiens OX=9606 GN=MTHFD1 PE=1 SV=4	sp|P11586|C1TC_HUMAN (+3)		102 kDa	unknown	8	8	3	3	0.375
176	TRUE	Empty	TGGT1_319340	hypothetical protein		52 kDa	unknown	14	11	6	4	0.363636	dense granules
229	TRUE	Empty	Leucine-rich repeat-containing protein 47 OS=Homo sapiens OX=9606 GN=LRRC47 PE=1 SV=1	sp|Q8N1G4|LRC47_HUMAN		63 kDa	unknown	11	9	3	3	0.333333
587	TRUE	Empty	Isocitrate dehydrogenase [NADP], mitochondrial OS=Homo sapiens OX=9606 GN=IDH2 PE=1 SV=2	sp|P48735|IDHP_HUMAN		51 kDa	unknown	6	6	2	2	0.333333
343	TRUE	Empty	Heterogeneous nuclear ribonucleoprotein F OS=Homo sapiens OX=9606 GN=HNRNPF PE=1 SV=3	sp|P52597|HNRPF_HUMAN		46 kDa	unknown	6	6	2	2	0.333333
251	TRUE	Empty	Cluster of TGGT1_219800	TGGT1_219800 [2]		57 kDa	unknown	6	6	2	2	0.333333
348	TRUE	Empty	Cluster of Synaptic vesicle membrane protein VAT-1 homolog OS=Homo sapiens OX=9606 GN=VAT1 PE=1 SV=2 (sp|Q99536|VAT1_HUMAN)	sp|Q99536|VAT1_HUMAN [2]		42 kDa	unknown	7	6	2	2	0.333333
459	TRUE	Empty	26S proteasome non-ATPase regulatory subunit 3 OS=Homo sapiens OX=9606 GN=PSMD3 PE=1 SV=2	sp|O43242|PSMD3_HUMAN		61 kDa	unknown	6	6	2	2	0.333333
487	TRUE	Empty	Dolichyl-diphosphooligosaccharide--protein glycosyltransferase 48 kDa subunit OS=Homo sapiens OX=9606 GN=DDOST PE=1 SV=4	sp|P39656|OST48_HUMAN (+1)		51 kDa	unknown	6	6	3	2	0.333333
3.5	TRUE	Empty	Tubulin beta-4B chain OS=Homo sapiens OX=9606 GN=TUBB4B PE=1 SV=1	sp|P68371|TBB4B_HUMAN		50 kDa	unknown	3	3	1	1	0.333333
165.2	TRUE	Empty	Tricarboxylate transport protein, mitochondrial OS=Homo sapiens OX=9606 GN=SLC25A1 PE=1 SV=2	sp|P53007|TXTP_HUMAN		34 kDa	unknown	5	3	1	1	0.333333
348.1	TRUE	Empty	Synaptic vesicle membrane protein VAT-1 homolog OS=Homo sapiens OX=9606 GN=VAT1 PE=1 SV=2	sp|Q99536|VAT1_HUMAN		42 kDa	unknown	4	3	1	1	0.333333
409.1	TRUE	Empty	Peroxiredoxin-1 OS=Homo sapiens OX=9606 GN=PRDX1 PE=1 SV=1	sp|Q06830|PRDX1_HUMAN		22 kDa	unknown	3	3	1	1	0.333333
2.4	TRUE	Empty	Keratin, type II cytoskeletal 1b OS=Homo sapiens OX=9606 GN=KRT77 PE=1 SV=3	sp|Q7Z794|K2C1B_HUMAN		62 kDa	unknown	3	3	1	1	0.333333
121.2	TRUE	Empty	Eukaryotic initiation factor 4A-I OS=Homo sapiens OX=9606 GN=EIF4A1 PE=1 SV=1	sp|P60842|IF4A1_HUMAN		46 kDa	unknown	3	3	1	1	0.333333
305.1	TRUE	Empty	Dynactin subunit 1 OS=Homo sapiens OX=9606 GN=DCTN1 PE=1 SV=1	tr|E7EX90|E7EX90_HUMAN		139 kDa	unknown	3	3	1	1	0.333333
603.1	TRUE	Empty	Acetyl-CoA acetyltransferase, mitochondrial OS=Homo sapiens OX=9606 GN=ACAT1 PE=1 SV=1	tr|A0A5F9ZHL1|A0A5F9ZHL1_HUMAN		46 kDa	unknown	3	3	1	1	0.333333
730.1	TRUE	Empty	39S ribosomal protein L37, mitochondrial OS=Homo sapiens OX=9606 GN=MRPL37 PE=1 SV=2	sp|Q9BZE1|RM37_HUMAN		48 kDa	unknown	3	3	1	1	0.333333
78	TRUE	Empty	Cluster of Glycogen phosphorylase, liver form OS=Homo sapiens OX=9606 GN=PYGL PE=1 SV=4 (sp|P06737|PYGL_HUMAN)	sp|P06737|PYGL_HUMAN [2]		97 kDa	unknown	23	22	8	7	0.318182
155	TRUE	Empty	TGGT1_278870	myosin F		216 kDa	unknown	10	10	3	3	0.3	PM - peripheral 2
201	TRUE	Empty	Pre-mRNA-splicing factor ATP-dependent RNA helicase PRP16 OS=Homo sapiens OX=9606 GN=DHX38 PE=1 SV=2	sp|Q92620|PRP16_HUMAN		141 kDa	unknown	11	10	3	3	0.3
317	TRUE	Empty	Cluster of Nicotinamide phosphoribosyltransferase OS=Homo sapiens OX=9606 GN=NAMPT PE=1 SV=1 (sp|P43490|NAMPT_HUMAN)	sp|P43490|NAMPT_HUMAN [4]		56 kDa	unknown	9	7	2	2	0.285714
84.1	TRUE	Empty	Choline-phosphate cytidylyltransferase A OS=Homo sapiens OX=9606 GN=PCYT1A PE=1 SV=2	sp|P49585|PCY1A_HUMAN		42 kDa	unknown	8	7	2	2	0.285714
501	TRUE	Empty	Cluster of RNA transcription, translation and transport factor protein OS=Homo sapiens OX=9606 GN=RTRAF PE=1 SV=1 (sp|Q9Y224|RTRAF_HUMAN)	sp|Q9Y224|RTRAF_HUMAN [2]		28 kDa	unknown	8	7	3	2	0.285714
306	TRUE	Empty	Cluster of 60 kDa chaperonin OS=Homo sapiens OX=9606 GN=HSPD1 PE=1 SV=1 (tr|A0A7I2V2X6|A0A7I2V2X6_HUMAN)	tr|A0A7I2V2X6|A0A7I2V2X6_HUMAN [3]		58 kDa	unknown	10	7	3	2	0.285714
281	TRUE	Empty	TGGT1_290700	hypothetical protein		34 kDa	unknown	9	7	4	2	0.285714	dense granules
237	TRUE	Empty	Cluster of Histone H2B type 1-K OS=Homo sapiens OX=9606 GN=H2BC12 PE=1 SV=3 (sp|O60814|H2B1K_HUMAN)	sp|O60814|H2B1K_HUMAN [10]		14 kDa	unknown	10	7	5	2	0.285714
32	TRUE	Empty	Neuroblast differentiation-associated protein AHNAK OS=Homo sapiens OX=9606 GN=AHNAK PE=1 SV=2	sp|Q09666|AHNK_HUMAN		629 kDa	unknown	19	18	5	5	0.277778
121	TRUE	Empty	Cluster of Eukaryotic initiation factor 4A-III OS=Homo sapiens OX=9606 GN=EIF4A3 PE=1 SV=4 (sp|P38919|IF4A3_HUMAN)	sp|P38919|IF4A3_HUMAN [5]		47 kDa	unknown	12	11	3	3	0.272727
78.1	TRUE	Empty	Glycogen phosphorylase, liver form OS=Homo sapiens OX=9606 GN=PYGL PE=1 SV=4	sp|P06737|PYGL_HUMAN		97 kDa	unknown	12	11	4	3	0.272727
172	TRUE	Empty	Cluster of Glutamine--fructose-6-phosphate aminotransferase [isomerizing] 1 OS=Homo sapiens OX=9606 GN=GFPT1 PE=1 SV=3 (sp|Q06210|GFPT1_HUMAN)	sp|Q06210|GFPT1_HUMAN [2]		79 kDa	unknown	16	15	4	4	0.266667
11	TRUE	Empty	TGGT1_311720	chaperonin protein BiP		73 kDa	unknown	115	72	22	18	0.25	ER 2
465	TRUE	Empty	Keratin, type II cytoskeletal 78 OS=Homo sapiens OX=9606 GN=KRT78 PE=1 SV=2	sp|Q8N1N4|K2C78_HUMAN		57 kDa	unknown	4	4	1	1	0.25
121.1	TRUE	Empty	Eukaryotic initiation factor 4A-III OS=Homo sapiens OX=9606 GN=EIF4A3 PE=1 SV=4	sp|P38919|IF4A3_HUMAN		47 kDa	unknown	4	4	1	1	0.25
56.2	TRUE	Empty	Dihydropyrimidinase-related protein 3 OS=Homo sapiens OX=9606 GN=DPYSL3 PE=1 SV=1	sp|Q14195|DPYL3_HUMAN		62 kDa	unknown	4	4	1	1	0.25
274	TRUE	Empty	60S ribosomal protein L10 OS=Homo sapiens OX=9606 GN=RPL10 PE=1 SV=2	tr|F8W7C6|F8W7C6_HUMAN		19 kDa	unknown	10	8	4	2	0.25
272.1	TRUE	Empty	Phenylalanine--tRNA ligase alpha subunit OS=Homo sapiens OX=9606 GN=FARSA PE=1 SV=3	sp|Q9Y285|SYFA_HUMAN		58 kDa	unknown	4	4	2	1	0.25
245	TRUE	Empty	U2 snRNP-associated SURP motif-containing protein OS=Homo sapiens OX=9606 GN=U2SURP PE=1 SV=2	sp|O15042|SR140_HUMAN		118 kDa	unknown	9	9	2	2	0.222222
380	TRUE	Empty	Protein disulfide-isomerase A6 OS=Homo sapiens OX=9606 GN=PDIA6 PE=1 SV=1	sp|Q15084|PDIA6_HUMAN		48 kDa	unknown	10	9	2	2	0.222222
247	TRUE	Empty	CAD protein OS=Homo sapiens OX=9606 GN=CAD PE=1 SV=3	sp|P27708|PYR1_HUMAN (+1)		243 kDa	unknown	10	10	2	2	0.2
378	TRUE	Empty	Filamin-C OS=Homo sapiens OX=9606 GN=FLNC PE=1 SV=3	sp|Q14315|FLNC_HUMAN		291 kDa	unknown	6	5	1	1	0.2
409	TRUE	Empty	Cluster of Peroxiredoxin-1 OS=Homo sapiens OX=9606 GN=PRDX1 PE=1 SV=1 (sp|Q06830|PRDX1_HUMAN)	sp|Q06830|PRDX1_HUMAN [4]		22 kDa	unknown	7	6	1	1	0.166667
234	TRUE	Empty	Cluster of Unconventional myosin-Ie OS=Homo sapiens OX=9606 GN=MYO1E PE=1 SV=2 (sp|Q12965|MYO1E_HUMAN)	sp|Q12965|MYO1E_HUMAN [2]		127 kDa	unknown	7	7	1	1	0.142857
20	TRUE	Empty	TGGT1_249990	hypothetical protein		93 kDa	unknown	75	57	9	8	0.140351	dense granules
13	TRUE	Empty	TGGT1_309600	hypothetical protein		107 kDa	unknown	112	74	10	9	0.121622	dense granules
1	TRUE	Orange	TGGT1_217680	hypothetical protein		243 kDa	unknown	354	206	26	21	0.101942	dense granules
104	TRUE	Empty	TGGT1_212300	hypothetical protein		76 kDa	unknown	23	22	2	2	0.0909091	dense granules
141	TRUE	Empty	Cluster of Unconventional myosin-6 OS=Homo sapiens OX=9606 GN=MYO6 PE=1 SV=1 (tr|A0A0A0MRM8|A0A0A0MRM8_HUMAN)	tr|A0A0A0MRM8|A0A0A0MRM8_HUMAN [4]		145 kDa	unknown	12	12	1	1	0.0833333
441	TRUE	Empty	Transketolase OS=Homo sapiens OX=9606 GN=TKT PE=1 SV=1	tr|A0A0B4J1R6|A0A0B4J1R6_HUMAN		50 kDa	unknown	10	9	0	0	0
440	TRUE	Empty	Sorting nexin-5 OS=Homo sapiens OX=9606 GN=SNX5 PE=1 SV=1	sp|Q9Y5X3|SNX5_HUMAN		47 kDa	unknown	8	8	0	0	0
420	TRUE	Empty	Cluster of DNA replication licensing factor MCM7 OS=Homo sapiens OX=9606 GN=MCM7 PE=1 SV=4 (sp|P33993|MCM7_HUMAN)	sp|P33993|MCM7_HUMAN		81 kDa	unknown	8	8	0	0	0
370	TRUE	Empty	All-trans-retinol dehydrogenase [NAD(+)] ADH1B OS=Homo sapiens OX=9606 GN=ADH1B PE=1 SV=2	sp|P00325|ADH1B_HUMAN		40 kDa	unknown	10	8	0	0	0
161	TRUE	Empty	TGGT1_308890	transcription elongation factor SPT6		350 kDa	unknown	7	7	0	0	0	nucleolus
423	TRUE	Empty	TGGT1_262690	ribosomal protein RPL27		16 kDa	unknown	10	7	0	0	0	60S ribosome
276	TRUE	Empty	Cluster of T-complex protein 1 subunit gamma OS=Homo sapiens OX=9606 GN=CCT3 PE=1 SV=1 (tr|B4DUR8|B4DUR8_HUMAN)	tr|B4DUR8|B4DUR8_HUMAN [2]		56 kDa	unknown	7	7	0	0	0
420.1	TRUE	Empty	DNA replication licensing factor MCM7 OS=Homo sapiens OX=9606 GN=MCM7 PE=1 SV=4	sp|P33993|MCM7_HUMAN		81 kDa	unknown	7	7	0	0	0
309	TRUE	Empty	TGGT1_258462	hypothetical protein		36 kDa	unknown	7	6	0	0	0	dense granules
443	TRUE	Empty	Serine/arginine-rich-splicing factor 11 (Fragment) OS=Homo sapiens OX=9606 GN=SRSF11 PE=1 SV=1	tr|Q5T760|Q5T760_HUMAN		42 kDa	unknown	7	6	0	0	0
486	TRUE	Empty	Protein S100-A4 OS=Homo sapiens OX=9606 GN=S100A4 PE=1 SV=1	sp|P26447|S10A4_HUMAN		12 kDa	unknown	7	6	0	0	0
492	TRUE	Empty	Mitochondrial 2-oxoglutarate/malate carrier protein OS=Homo sapiens OX=9606 GN=SLC25A11 PE=1 SV=3	sp|Q02978|M2OM_HUMAN		34 kDa	unknown	7	6	0	0	0
634	TRUE	Empty	Kelch repeat and BTB domain-containing protein 11 OS=Homo sapiens OX=9606 GN=KBTBD11 PE=1 SV=1	sp|O94819|KBTBB_HUMAN		66 kDa	unknown	6	6	0	0	0
496	TRUE	Empty	Heat shock 70 kDa protein 12B OS=Homo sapiens OX=9606 GN=HSPA12B PE=1 SV=2	sp|Q96MM6|HS12B_HUMAN		76 kDa	unknown	7	6	0	0	0
353	TRUE	Empty	Cluster of Serine/threonine-protein kinase MRCK beta OS=Homo sapiens OX=9606 GN=CDC42BPB PE=1 SV=2 (sp|Q9Y5S2|MRCKB_HUMAN)	sp|Q9Y5S2|MRCKB_HUMAN		194 kDa	unknown	7	6	0	0	0
534	TRUE	Empty	Cluster of D-3-phosphoglycerate dehydrogenase OS=Homo sapiens OX=9606 GN=PHGDH PE=1 SV=4 (sp|O43175|SERA_HUMAN)	sp|O43175|SERA_HUMAN [2]		57 kDa	unknown	7	6	0	0	0
455	TRUE	Empty	TGGT1_269950	hypothetical protein		105 kDa	unknown	5	5	0	0	0	dense granules
481	TRUE	Empty	TGGT1_244560	putative heat shock protein 90		98 kDa	unknown	5	5	0	0	0	ER 2
637	TRUE	Empty	T-complex protein 1 subunit alpha OS=Homo sapiens OX=9606 GN=TCP1 PE=1 SV=1	sp|P17987|TCPA_HUMAN		60 kDa	unknown	5	5	0	0	0
489	TRUE	Empty	Succinate--CoA ligase [ADP/GDP-forming] subunit alpha, mitochondrial OS=Homo sapiens OX=9606 GN=SUCLG1 PE=1 SV=4	sp|P53597|SUCA_HUMAN		36 kDa	unknown	5	5	0	0	0
817	TRUE	Empty	Sorting nexin-1 OS=Homo sapiens OX=9606 GN=SNX1 PE=1 SV=3	sp|Q13596|SNX1_HUMAN		59 kDa	unknown	6	5	0	0	0
498	TRUE	Empty	Guanine nucleotide-binding protein-like 3 OS=Homo sapiens OX=9606 GN=GNL3 PE=1 SV=2	sp|Q9BVP2|GNL3_HUMAN		62 kDa	unknown	6	5	0	0	0
410	TRUE	Empty	eEF1A lysine and N-terminal methyltransferase OS=Homo sapiens OX=9606 GN=EEF1AKNMT PE=1 SV=1	sp|Q8N6R0|EFNMT_HUMAN		79 kDa	unknown	5	5	0	0	0
848	TRUE	Empty	Cluster of PX domain-containing protein kinase-like protein OS=Homo sapiens OX=9606 GN=PXK PE=1 SV=1 (sp|Q7Z7A4|PXK_HUMAN)	sp|Q7Z7A4|PXK_HUMAN [3]		65 kDa	unknown	5	5	0	0	0
421	TRUE	Empty	Cluster of HBS1-like protein OS=Homo sapiens OX=9606 GN=HBS1L PE=1 SV=1 (sp|Q9Y450|HBS1L_HUMAN)	sp|Q9Y450|HBS1L_HUMAN		75 kDa	unknown	6	5	0	0	0
445	TRUE	Empty	Cluster of GTP-binding nuclear protein Ran OS=Homo sapiens OX=9606 GN=RAN PE=1 SV=3 (sp|P62826|RAN_HUMAN)	sp|P62826|RAN_HUMAN [2]		24 kDa	unknown	5	5	0	0	0
537	TRUE	Empty	Cluster of Eukaryotic translation initiation factor 5A-1 OS=Homo sapiens OX=9606 GN=EIF5A PE=1 SV=2 (sp|P63241|IF5A1_HUMAN)	sp|P63241|IF5A1_HUMAN [5]		17 kDa	unknown	7	5	0	0	0
617	TRUE	Empty	Cluster of Copine-3 OS=Homo sapiens OX=9606 GN=CPNE3 PE=1 SV=1 (sp|O75131|CPNE3_HUMAN)	sp|O75131|CPNE3_HUMAN		60 kDa	unknown	6	5	0	0	0
705	TRUE	Empty	Cluster of Calcium-binding mitochondrial carrier protein Aralar1 OS=Homo sapiens OX=9606 GN=SLC25A12 PE=1 SV=2 (sp|O75746|CMC1_HUMAN)	sp|O75746|CMC1_HUMAN [3]		75 kDa	unknown	5	5	0	0	0
598	TRUE	Empty	ATP-binding cassette sub-family F member 1 OS=Homo sapiens OX=9606 GN=ABCF1 PE=1 SV=2	sp|Q8NE71|ABCF1_HUMAN		96 kDa	unknown	5	5	0	0	0
234.1	TRUE	Empty	Unconventional myosin-Ie OS=Homo sapiens OX=9606 GN=MYO1E PE=1 SV=2	sp|Q12965|MYO1E_HUMAN		127 kDa	unknown	5	5	0	0	0
534.1	TRUE	Empty	D-3-phosphoglycerate dehydrogenase OS=Homo sapiens OX=9606 GN=PHGDH PE=1 SV=4	sp|O43175|SERA_HUMAN (+1)		57 kDa	unknown	6	5	0	0	0
283	TRUE	Empty	TGGT1_304740	rhoptry kinase family protein ROP35		71 kDa	unknown	4	4	0	0	0	dense granules
556	TRUE	Empty	X-ray repair cross-complementing protein 6 OS=Homo sapiens OX=9606 GN=XRCC6 PE=1 SV=2	sp|P12956|XRCC6_HUMAN		70 kDa	unknown	4	4	0	0	0
716	TRUE	Empty	Uncharacterized protein C11orf98 OS=Homo sapiens OX=9606 GN=C11orf98 PE=4 SV=2	sp|E9PRG8|CK098_HUMAN		14 kDa	unknown	4	4	0	0	0
892	TRUE	Empty	Thrombospondin-2 OS=Homo sapiens OX=9606 GN=THBS2 PE=1 SV=2	sp|P35442|TSP2_HUMAN (+3)		130 kDa	unknown	4	4	0	0	0
477	TRUE	Empty	TGGT1_232130	hypothetical protein		49 kDa	unknown	4	4	0	0	0	tubulin cytoskeleton
359	TRUE	Empty	TGGT1_219850	prolyl-tRNA synthetase (ProRS)		93 kDa	unknown	4	4	0	0	0	cytosol
667	TRUE	Empty	TGGT1_209290	ribosomal protein RPS28		13 kDa	unknown	4	4	0	0	0	nucleus - chromatin
631	TRUE	Empty	Sorting nexin-2 OS=Homo sapiens OX=9606 GN=SNX2 PE=1 SV=2	sp|O60749|SNX2_HUMAN		58 kDa	unknown	4	4	0	0	0
588	TRUE	Empty	Rab GDP dissociation inhibitor beta OS=Homo sapiens OX=9606 GN=GDI2 PE=1 SV=2	sp|P50395|GDIB_HUMAN		51 kDa	unknown	5	4	0	0	0
681	TRUE	Empty	Neutral alpha-glucosidase AB OS=Homo sapiens OX=9606 GN=GANAB PE=1 SV=3	sp|Q14697|GANAB_HUMAN (+1)		107 kDa	unknown	4	4	0	0	0
438	TRUE	Empty	Isoleucine--tRNA ligase, mitochondrial OS=Homo sapiens OX=9606 GN=IARS2 PE=1 SV=2	sp|Q9NSE4|SYIM_HUMAN		114 kDa	unknown	4	4	0	0	0
630	TRUE	Empty	Isocitrate dehydrogenase [NAD] subunit beta, mitochondrial OS=Homo sapiens OX=9606 GN=IDH3B PE=1 SV=2	sp|O43837|IDH3B_HUMAN (+1)		42 kDa	unknown	4	4	0	0	0
680	TRUE	Empty	Interleukin enhancer-binding factor 2 OS=Homo sapiens OX=9606 GN=ILF2 PE=1 SV=2	sp|Q12905|ILF2_HUMAN		43 kDa	unknown	4	4	0	0	0
434	TRUE	Empty	Heterogeneous nuclear ribonucleoprotein L OS=Homo sapiens OX=9606 GN=HNRNPL PE=1 SV=2	sp|P14866|HNRPL_HUMAN		64 kDa	unknown	4	4	0	0	0
820	TRUE	Empty	Ethylmalonyl-CoA decarboxylase OS=Homo sapiens OX=9606 GN=ECHDC1 PE=1 SV=2	sp|Q9NTX5|ECHD1_HUMAN		34 kDa	unknown	4	4	0	0	0
379	TRUE	Empty	DNA replication licensing factor MCM6 OS=Homo sapiens OX=9606 GN=MCM6 PE=1 SV=1	sp|Q14566|MCM6_HUMAN		93 kDa	unknown	5	4	0	0	0
539	TRUE	Empty	Cluster of S-adenosylmethionine synthase isoform type-2 OS=Homo sapiens OX=9606 GN=MAT2A PE=1 SV=1 (sp|P31153|METK2_HUMAN)	sp|P31153|METK2_HUMAN		44 kDa	unknown	5	4	0	0	0
850	TRUE	Empty	Cluster of Peptidyl-prolyl cis-trans isomerase OS=Homo sapiens OX=9606 GN=PPIA PE=1 SV=1 (tr|C9J5S7|C9J5S7_HUMAN)	tr|C9J5S7|C9J5S7_HUMAN [2]		13 kDa	unknown	5	4	0	0	0
444	TRUE	Empty	Cluster of PCAF_N domain-containing protein (Fragment) OS=Homo sapiens OX=9606 PE=4 SV=1 (tr|K7ERQ8|K7ERQ8_HUMAN)	tr|K7ERQ8|K7ERQ8_HUMAN [2]		31 kDa	unknown	4	4	0	0	0
506	TRUE	Empty	Cluster of Moesin OS=Homo sapiens OX=9606 GN=MSN PE=1 SV=3 (sp|P26038|MOES_HUMAN)	sp|P26038|MOES_HUMAN		68 kDa	unknown	4	4	0	0	0
616	TRUE	Empty	Cluster of Cytoplasmic FMR1-interacting protein 2 OS=Homo sapiens OX=9606 GN=CYFIP2 PE=1 SV=2 (sp|Q96F07|CYFP2_HUMAN)	sp|Q96F07|CYFP2_HUMAN [2]		148 kDa	unknown	4	4	0	0	0
734	TRUE	Empty	Cisplatin resistance-associated overexpressed protein, isoform CRA_b OS=Homo sapiens OX=9606 GN=LUC7L3 PE=1 SV=1	tr|J3KPP4|J3KPP4_HUMAN		58 kDa	unknown	5	4	0	0	0
594	TRUE	Empty	Cdc42 effector protein 1 OS=Homo sapiens OX=9606 GN=CDC42EP1 PE=1 SV=1	sp|Q00587|BORG5_HUMAN		40 kDa	unknown	4	4	0	0	0
718	TRUE	Empty	Acyl-CoA 6-desaturase OS=Homo sapiens OX=9606 GN=FADS2 PE=1 SV=1	sp|O95864|FADS2_HUMAN		52 kDa	unknown	4	4	0	0	0
39.1	TRUE	Empty	TGGT1_266960	TGGT1_266960		50 kDa	unknown	4	4	0	0	0
421.1	TRUE	Empty	HBS1-like protein OS=Homo sapiens OX=9606 GN=HBS1L PE=1 SV=1	sp|Q9Y450|HBS1L_HUMAN		75 kDa	unknown	5	4	0	0	0
617.1	TRUE	Empty	Copine-3 OS=Homo sapiens OX=9606 GN=CPNE3 PE=1 SV=1	sp|O75131|CPNE3_HUMAN		60 kDa	unknown	5	4	0	0	0
636	TRUE	Empty	X-ray repair cross-complementing protein 5 OS=Homo sapiens OX=9606 GN=XRCC5 PE=1 SV=3	sp|P13010|XRCC5_HUMAN		83 kDa	unknown	3	3	0	0	0
642	TRUE	Empty	Vesicle-fusing ATPase OS=Homo sapiens OX=9606 GN=NSF PE=1 SV=3	sp|P46459|NSF_HUMAN (+1)		83 kDa	unknown	3	3	0	0	0
324	TRUE	Empty	Tyrosine-protein phosphatase non-receptor type 23 OS=Homo sapiens OX=9606 GN=PTPN23 PE=1 SV=1	sp|Q9H3S7|PTN23_HUMAN		179 kDa	unknown	3	3	0	0	0
893	TRUE	Empty	Translocon-associated protein subunit delta OS=Homo sapiens OX=9606 GN=SSR4 PE=1 SV=1	sp|P51571|SSRD_HUMAN (+1)		19 kDa	unknown	3	3	0	0	0
715	TRUE	Empty	TGGT1_312090	ribosomal protein RPL23		15 kDa	unknown	4	3	0	0	0	60S ribosome
672	TRUE	Empty	TGGT1_305820	SGS domain-containing protein		30 kDa	unknown	3	3	0	0	0	cytosol
712	TRUE	Empty	TGGT1_280560	selenide, water dikinase		138 kDa	unknown	3	3	0	0	0	PM - peripheral 2
810	TRUE	Empty	TGGT1_280370	hypothetical protein		82 kDa	unknown	3	3	0	0	0	nucleus - non-chromatin
711	TRUE	Empty	TGGT1_278990	putative phosphate carrier		53 kDa	unknown	3	3	0	0	0	mitochondrion - membranes
757	TRUE	Empty	TGGT1_268790	hypothetical protein		27 kDa	unknown	3	3	0	0	0	dense granules
809	TRUE	Empty	TGGT1_260520	hypothetical protein		77 kDa	unknown	3	3	0	0	0	dense granules
546	TRUE	Empty	TGGT1_249270	putative protein disulfide isomerase-related protein (provisional)		60 kDa	unknown	5	3	0	0	0	apicoplast
755	TRUE	Empty	TGGT1_236870	hypothetical protein		24 kDa	unknown	4	3	0	0	0
577	TRUE	Empty	TGGT1_226050	hypothetical protein		84 kDa	unknown	3	3	0	0	0
618	TRUE	Empty	TGGT1_224060	putative thioredoxin		69 kDa	unknown	3	3	0	0	0	Golgi
384	TRUE	Empty	TGGT1_202460	diacylglycerol kinase accessory domain (presumed) domain-containing protein		73 kDa	unknown	4	3	0	0	0	PM - peripheral 2
771	TRUE	Empty	T-complex protein 1 subunit beta OS=Homo sapiens OX=9606 GN=CCT2 PE=1 SV=4	sp|P78371|TCPB_HUMAN (+1)		57 kDa	unknown	3	3	0	0	0
325	TRUE	Empty	Talin-1 OS=Homo sapiens OX=9606 GN=TLN1 PE=1 SV=3	sp|Q9Y490|TLN1_HUMAN		270 kDa	unknown	3	3	0	0	0
863	TRUE	Empty	Sorting nexin-6 OS=Homo sapiens OX=9606 GN=SNX6 PE=1 SV=1	sp|Q9UNH7|SNX6_HUMAN (+1)		47 kDa	unknown	4	3	0	0	0
819	TRUE	Empty	Sorting nexin-18 OS=Homo sapiens OX=9606 GN=SNX18 PE=1 SV=2	sp|Q96RF0|SNX18_HUMAN		69 kDa	unknown	3	3	0	0	0
674	TRUE	Empty	Serine/threonine-protein kinase DCLK1 OS=Homo sapiens OX=9606 GN=DCLK1 PE=1 SV=2	sp|O15075|DCLK1_HUMAN		82 kDa	unknown	3	3	0	0	0
724	TRUE	Empty	RNA cytosine C(5)-methyltransferase NSUN2 OS=Homo sapiens OX=9606 GN=NSUN2 PE=1 SV=2	sp|Q08J23|NSUN2_HUMAN		86 kDa	unknown	3	3	0	0	0
858	TRUE	Empty	Ribose-phosphate pyrophosphokinase 1 OS=Homo sapiens OX=9606 GN=PRPS1 PE=1 SV=2	sp|P60891|PRPS1_HUMAN (+1)		35 kDa	unknown	3	3	0	0	0
562	TRUE	Empty	Raftlin OS=Homo sapiens OX=9606 GN=RFTN1 PE=1 SV=4	sp|Q14699|RFTN1_HUMAN		63 kDa	unknown	3	3	0	0	0
644	TRUE	Empty	Protein disulfide-isomerase A5 OS=Homo sapiens OX=9606 GN=PDIA5 PE=1 SV=1	sp|Q14554|PDIA5_HUMAN		60 kDa	unknown	3	3	0	0	0
773	TRUE	Empty	pre-rRNA 2'-O-ribose RNA methyltransferase FTSJ3 OS=Homo sapiens OX=9606 GN=FTSJ3 PE=1 SV=2	sp|Q8IY81|SPB1_HUMAN		97 kDa	unknown	3	3	0	0	0
300	TRUE	Empty	Pre-mRNA-processing factor 40 homolog A OS=Homo sapiens OX=9606 GN=PRPF40A PE=1 SV=2	sp|O75400|PR40A_HUMAN		109 kDa	unknown	3	3	0	0	0
928	TRUE	Empty	Phosphoribosyl pyrophosphate synthase-associated protein 1 OS=Homo sapiens OX=9606 GN=PRPSAP1 PE=1 SV=2	sp|Q14558|KPRA_HUMAN (+1)		39 kDa	unknown	3	3	0	0	0
813	TRUE	Empty	Peroxiredoxin-6 OS=Homo sapiens OX=9606 GN=PRDX6 PE=1 SV=3	sp|P30041|PRDX6_HUMAN		25 kDa	unknown	3	3	0	0	0
731	TRUE	Empty	Nucleolar protein 12 OS=Homo sapiens OX=9606 GN=NOL12 PE=1 SV=1	sp|Q9UGY1|NOL12_HUMAN (+1)		25 kDa	unknown	4	3	0	0	0
861	TRUE	Empty	MKI67 FHA domain-interacting nucleolar phosphoprotein OS=Homo sapiens OX=9606 GN=NIFK PE=1 SV=1	sp|Q9BYG3|MK67I_HUMAN		34 kDa	unknown	3	3	0	0	0
579	TRUE	Empty	Mitotic checkpoint protein BUB3 OS=Homo sapiens OX=9606 GN=BUB3 PE=1 SV=1	sp|O43684|BUB3_HUMAN (+1)		37 kDa	unknown	3	3	0	0	0
526	TRUE	Empty	Integrin-linked protein kinase OS=Homo sapiens OX=9606 GN=ILK PE=1 SV=2	sp|Q13418|ILK_HUMAN (+1)		51 kDa	unknown	4	3	0	0	0
725	TRUE	Empty	Inactive tyrosine-protein kinase 7 OS=Homo sapiens OX=9606 GN=PTK7 PE=1 SV=2	sp|Q13308|PTK7_HUMAN		118 kDa	unknown	3	3	0	0	0
894	TRUE	Empty	Importin subunit beta-1 OS=Homo sapiens OX=9606 GN=KPNB1 PE=1 SV=2	sp|Q14974|IMB1_HUMAN		97 kDa	unknown	3	3	0	0	0
591	TRUE	Empty	Heterogeneous nuclear ribonucleoprotein H2 OS=Homo sapiens OX=9606 GN=HNRNPH2 PE=1 SV=1	sp|P55795|HNRH2_HUMAN		49 kDa	unknown	3	3	0	0	0
775	TRUE	Empty	Golgi-associated plant pathogenesis-related protein 1 OS=Homo sapiens OX=9606 GN=GLIPR2 PE=1 SV=3	sp|Q9H4G4|GAPR1_HUMAN		17 kDa	unknown	3	3	0	0	0
717	TRUE	Empty	GDP-mannose 4,6 dehydratase OS=Homo sapiens OX=9606 GN=GMDS PE=1 SV=1	sp|O60547|GMDS_HUMAN		42 kDa	unknown	4	3	0	0	0
649	TRUE	Empty	Gamma-adducin OS=Homo sapiens OX=9606 GN=ADD3 PE=1 SV=1	sp|Q9UEY8|ADDG_HUMAN		79 kDa	unknown	3	3	0	0	0
772	TRUE	Empty	Fibronectin type III domain-containing protein 3B OS=Homo sapiens OX=9606 GN=FNDC3B PE=1 SV=2	sp|Q53EP0|FND3B_HUMAN		133 kDa	unknown	3	3	0	0	0
732	TRUE	Empty	FH1/FH2 domain-containing protein 1 OS=Homo sapiens OX=9606 GN=FHOD1 PE=1 SV=3	sp|Q9Y613|FHOD1_HUMAN		127 kDa	unknown	3	3	0	0	0
774	TRUE	Empty	Fermitin family homolog 2 OS=Homo sapiens OX=9606 GN=FERMT2 PE=1 SV=1	sp|Q96AC1|FERM2_HUMAN		78 kDa	unknown	3	3	0	0	0
322	TRUE	Empty	EH domain-binding protein 1 OS=Homo sapiens OX=9606 GN=EHBP1 PE=1 SV=3	sp|Q8NDI1|EHBP1_HUMAN		140 kDa	unknown	3	3	0	0	0
375	TRUE	Empty	Double-stranded RNA-specific adenosine deaminase OS=Homo sapiens OX=9606 GN=ADAR PE=1 SV=4	sp|P55265|DSRAD_HUMAN		136 kDa	unknown	3	3	0	0	0
585	TRUE	Empty	DNA replication licensing factor MCM5 OS=Homo sapiens OX=9606 GN=MCM5 PE=1 SV=5	sp|P33992|MCM5_HUMAN		82 kDa	unknown	3	3	0	0	0
602	TRUE	Empty	DNA helicase OS=Homo sapiens OX=9606 GN=MCM4 PE=1 SV=1	tr|A0A3B3IT92|A0A3B3IT92_HUMAN		101 kDa	unknown	3	3	0	0	0
770	TRUE	Empty	Destrin OS=Homo sapiens OX=9606 GN=DSTN PE=1 SV=3	sp|P60981|DEST_HUMAN (+1)		19 kDa	unknown	3	3	0	0	0
857	TRUE	Empty	Cytochrome c1, heme protein, mitochondrial OS=Homo sapiens OX=9606 GN=CYC1 PE=1 SV=3	sp|P08574|CY1_HUMAN		35 kDa	unknown	3	3	0	0	0
851	TRUE	Empty	Cluster of tRNA methyltransferase 10 homolog C OS=Homo sapiens OX=9606 GN=TRMT10C PE=1 SV=2 (sp|Q7L0Y3|TM10C_HUMAN)	sp|Q7L0Y3|TM10C_HUMAN [2]		47 kDa	unknown	3	3	0	0	0
612	TRUE	Empty	Cluster of T-complex protein 1 subunit zeta OS=Homo sapiens OX=9606 GN=CCT6A PE=1 SV=3 (sp|P40227|TCPZ_HUMAN)	sp|P40227|TCPZ_HUMAN		58 kDa	unknown	4	3	0	0	0
665	TRUE	Empty	Cluster of Sorting nexin-9 OS=Homo sapiens OX=9606 GN=SNX9 PE=4 SV=1 (tr|A0A7P0Z4A5|A0A7P0Z4A5_HUMAN)	tr|A0A7P0Z4A5|A0A7P0Z4A5_HUMAN		66 kDa	unknown	4	3	0	0	0
853	TRUE	Empty	Cluster of RuvB-like 2 OS=Homo sapiens OX=9606 GN=RUVBL2 PE=1 SV=3 (sp|Q9Y230|RUVB2_HUMAN)	sp|Q9Y230|RUVB2_HUMAN [2]		51 kDa	unknown	3	3	0	0	0
505	TRUE	Empty	Cluster of Protein disulfide-isomerase OS=Homo sapiens OX=9606 GN=P4HB PE=1 SV=2 (tr|I3L4M2|I3L4M2_HUMAN)	tr|I3L4M2|I3L4M2_HUMAN [2]		61 kDa	unknown	3	3	0	0	0
749	TRUE	Empty	Cluster of Nucleolar protein 16 OS=Homo sapiens OX=9606 GN=NOP16 PE=1 SV=2 (sp|Q9Y3C1|NOP16_HUMAN)	sp|Q9Y3C1|NOP16_HUMAN		21 kDa	unknown	3	3	0	0	0
307	TRUE	Empty	Cluster of Guanine nucleotide exchange factor H1 OS=Homo sapiens OX=9606 GN=ARHGEF2 PE=1 SV=1 (tr|V9GYM8|V9GYM8_HUMAN)	tr|V9GYM8|V9GYM8_HUMAN [2]		116 kDa	unknown	3	3	0	0	0
852	TRUE	Empty	Cluster of GTP-binding protein RAD OS=Homo sapiens OX=9606 GN=RRAD PE=1 SV=2 (sp|P55042|RAD_HUMAN)	sp|P55042|RAD_HUMAN [2]		33 kDa	unknown	3	3	0	0	0
922	TRUE	Empty	Cluster of Galactokinase OS=Homo sapiens OX=9606 GN=GALK1 PE=1 SV=1 (sp|P51570|GALK1_HUMAN)	sp|P51570|GALK1_HUMAN		42 kDa	unknown	3	3	0	0	0
575	TRUE	Empty	Cluster of Cyclin-dependent kinase 11A OS=Homo sapiens OX=9606 GN=CDK11A PE=1 SV=4 (sp|Q9UQ88|CD11A_HUMAN)	sp|Q9UQ88|CD11A_HUMAN [2]		91 kDa	unknown	3	3	0	0	0
845	TRUE	Empty	Cluster of ATP-dependent RNA helicase DDX39A OS=Homo sapiens OX=9606 GN=DDX39A PE=1 SV=2 (sp|O00148|DX39A_HUMAN)	sp|O00148|DX39A_HUMAN [2]		49 kDa	unknown	4	3	0	0	0
803	TRUE	Empty	Cluster of 26S proteasome regulatory subunit 6A OS=Homo sapiens OX=9606 GN=PSMC3 PE=1 SV=1 (tr|R4GNH3|R4GNH3_HUMAN)	tr|R4GNH3|R4GNH3_HUMAN		47 kDa	unknown	3	3	0	0	0
605	TRUE	Empty	Calponin OS=Homo sapiens OX=9606 GN=CNN2 PE=1 SV=2	tr|H3BVI6|H3BVI6_HUMAN		29 kDa	unknown	3	3	0	0	0
856	TRUE	Empty	Calpain-1 catalytic subunit OS=Homo sapiens OX=9606 GN=CAPN1 PE=1 SV=1	sp|P07384|CAN1_HUMAN		82 kDa	unknown	3	3	0	0	0
891	TRUE	Empty	ATP-dependent Clp protease ATP-binding subunit clpX-like, mitochondrial OS=Homo sapiens OX=9606 GN=CLPX PE=1 SV=2	sp|O76031|CLPX_HUMAN		69 kDa	unknown	3	3	0	0	0
581	TRUE	Empty	Argininosuccinate synthase OS=Homo sapiens OX=9606 GN=ASS1 PE=1 SV=2	sp|P00966|ASSY_HUMAN		47 kDa	unknown	3	3	0	0	0
673	TRUE	Empty	AP-3 complex subunit beta-1 OS=Homo sapiens OX=9606 GN=AP3B1 PE=1 SV=3	sp|O00203|AP3B1_HUMAN		121 kDa	unknown	3	3	0	0	0
529	TRUE	Empty	Adipocyte enhancer-binding protein 1 OS=Homo sapiens OX=9606 GN=AEBP1 PE=1 SV=1	sp|Q8IUX7|AEBP1_HUMAN		131 kDa	unknown	3	3	0	0	0
530	TRUE	Empty	Adhesion G protein-coupled receptor A3 OS=Homo sapiens OX=9606 GN=ADGRA3 PE=1 SV=2	sp|Q8IWK6|AGRA3_HUMAN		146 kDa	unknown	3	3	0	0	0
342	TRUE	Empty	40S ribosomal protein S9 OS=Homo sapiens OX=9606 GN=RPS9 PE=1 SV=3	sp|P46781|RS9_HUMAN		23 kDa	unknown	4	3	0	0	0
764	TRUE	Empty	3-ketoacyl-CoA thiolase, peroxisomal OS=Homo sapiens OX=9606 GN=ACAA1 PE=1 SV=2	sp|P09110|THIK_HUMAN (+1)		44 kDa	unknown	3	3	0	0	0
502	TRUE	Empty	26S proteasome regulatory subunit 10B OS=Homo sapiens OX=9606 GN=PSMC6 PE=1 SV=1	tr|A0A087X2I1|A0A087X2I1_HUMAN		46 kDa	unknown	3	3	0	0	0
353.1	TRUE	Empty	Serine/threonine-protein kinase MRCK beta OS=Homo sapiens OX=9606 GN=CDC42BPB PE=1 SV=2	sp|Q9Y5S2|MRCKB_HUMAN		194 kDa	unknown	4	3	0	0	0
349.1	TRUE	Empty	Septin-9 OS=Homo sapiens OX=9606 GN=SEPTIN9 PE=1 SV=2	sp|Q9UHD8|SEPT9_HUMAN		65 kDa	unknown	3	3	0	0	0
539.1	TRUE	Empty	S-adenosylmethionine synthase isoform type-2 OS=Homo sapiens OX=9606 GN=MAT2A PE=1 SV=1	sp|P31153|METK2_HUMAN		44 kDa	unknown	4	3	0	0	0
506.1	TRUE	Empty	Moesin OS=Homo sapiens OX=9606 GN=MSN PE=1 SV=3	sp|P26038|MOES_HUMAN		68 kDa	unknown	3	3	0	0	0
37.3	TRUE	Empty	Heat shock 70 kDa protein 1A OS=Homo sapiens OX=9606 GN=HSPA1A PE=1 SV=1	sp|P0DMV8|HS71A_HUMAN (+2)		70 kDa	unknown	4	3	0	0	0
445.1	TRUE	Empty	GTP-binding nuclear protein Ran OS=Homo sapiens OX=9606 GN=RAN PE=1 SV=3	sp|P62826|RAN_HUMAN (+1)		24 kDa	unknown	3	3	0	0	0
922.1	TRUE	Empty	Galactokinase OS=Homo sapiens OX=9606 GN=GALK1 PE=1 SV=1	sp|P51570|GALK1_HUMAN		42 kDa	unknown	3	3	0	0	0
537.1	TRUE	Empty	Eukaryotic translation initiation factor 5A-1 OS=Homo sapiens OX=9606 GN=EIF5A PE=1 SV=2	sp|P63241|IF5A1_HUMAN (+2)		17 kDa	unknown	5	3	0	0	0
705.1	TRUE	Empty	Calcium-binding mitochondrial carrier protein Aralar1 OS=Homo sapiens OX=9606 GN=SLC25A12 PE=1 SV=2	sp|O75746|CMC1_HUMAN		75 kDa	unknown	3	3	0	0	0
959	TRUE	Empty	WASH complex subunit 4 OS=Homo sapiens OX=9606 GN=WASHC4 PE=1 SV=2	sp|Q2M389|WASC4_HUMAN (+1)		136 kDa	unknown	2	2	0	0	0
953	TRUE	Empty	Voltage-dependent anion-selective channel protein 2 OS=Homo sapiens OX=9606 GN=VDAC2 PE=1 SV=2	sp|P45880|VDAC2_HUMAN (+1)		32 kDa	unknown	2	2	0	0	0
832	TRUE	Empty	Vacuolar protein sorting-associated protein 18 homolog OS=Homo sapiens OX=9606 GN=VPS18 PE=1 SV=2	sp|Q9P253|VPS18_HUMAN		110 kDa	unknown	2	2	0	0	0
693	TRUE	Empty	Uveal autoantigen with coiled-coil domains and ankyrin repeats OS=Homo sapiens OX=9606 GN=UACA PE=1 SV=2	sp|Q9BZF9|UACA_HUMAN		163 kDa	unknown	2	2	0	0	0
841	TRUE	Empty	Ubiquitin-40S ribosomal protein S27a OS=Homo sapiens OX=9606 GN=RPS27A PE=1 SV=2	sp|P62979|RS27A_HUMAN		18 kDa	unknown	2	2	0	0	0
411	TRUE	Empty	Ubiquitin carboxyl-terminal hydrolase 7 OS=Homo sapiens OX=9606 GN=USP7 PE=1 SV=2	sp|Q93009|UBP7_HUMAN (+1)		128 kDa	unknown	2	2	0	0	0
782	TRUE	Empty	U5 small nuclear ribonucleoprotein 200 kDa helicase OS=Homo sapiens OX=9606 GN=SNRNP200 PE=1 SV=2	sp|O75643|U520_HUMAN		245 kDa	unknown	2	2	0	0	0
639	TRUE	Empty	Tyrosine-protein kinase JAK1 OS=Homo sapiens OX=9606 GN=JAK1 PE=1 SV=2	sp|P23458|JAK1_HUMAN (+3)		133 kDa	unknown	2	2	0	0	0
470	TRUE	Empty	Transcription initiation factor IIB OS=Homo sapiens OX=9606 GN=GTF2B PE=1 SV=1	sp|Q00403|TF2B_HUMAN		35 kDa	unknown	2	2	0	0	0
698	TRUE	Empty	Tight junction protein ZO-1 OS=Homo sapiens OX=9606 GN=TJP1 PE=1 SV=3	sp|Q07157|ZO1_HUMAN (+2)		195 kDa	unknown	2	2	0	0	0
913	TRUE	Empty	TGGT1_313400	DnaJ domain-containing protein		32 kDa	unknown	3	2	0	0	0	nucleus - chromatin
824	TRUE	Empty	TGGT1_312960	hypothetical protein		27 kDa	unknown	2	2	0	0	0	nucleus - non-chromatin
628	TRUE	Empty	TGGT1_312270	rhoptry protein ROP13		45 kDa	unknown	2	2	0	0	0	rhoptries 1
932	TRUE	Empty	TGGT1_310790	hypothetical protein		25 kDa	unknown	2	2	0	0	0	ER 2
912	TRUE	Empty	TGGT1_306680	hypothetical protein		26 kDa	unknown	2	2	0	0	0
870	TRUE	Empty	TGGT1_304710	putative eukaryotic peptide chain release factor		90 kDa	unknown	2	2	0	0	0	nucleus - chromatin
825	TRUE	Empty	TGGT1_300260	threonyl-tRNA synthetase family protein		96 kDa	unknown	2	2	0	0	0	cytosol
550	TRUE	Empty	TGGT1_300000	ribosomal protein RPL18		21 kDa	unknown	4	2	0	0	0	60S ribosome
503	TRUE	Empty	TGGT1_291680	Sec23/Sec24 trunk domain-containing protein		88 kDa	unknown	2	2	0	0	0	nucleus - non-chromatin
793	TRUE	Empty	TGGT1_289650	PEP-carboxykinase I		75 kDa	unknown	2	2	0	0	0	cytosol
811	TRUE	Empty	TGGT1_289380	hypothetical protein		100 kDa	unknown	2	2	0	0	0	dense granules
735	TRUE	Empty	TGGT1_286590	microtubule associated protein SPM2		40 kDa	unknown	2	2	0	0	0	tubulin cytoskeleton
389	TRUE	Empty	TGGT1_262730	rhoptry protein ROP16		76 kDa	unknown	2	2	0	0	0	rhoptries 1
453	TRUE	Empty	TGGT1_262400	lipase		156 kDa	unknown	2	2	0	0	0	dense granules
659	TRUE	Empty	TGGT1_260600	Pumilio-family RNA binding repeat-containing protein		173 kDa	unknown	2	2	0	0	0	nucleus - chromatin
830	TRUE	Empty	TGGT1_260260	ribosomal protein RPP1		19 kDa	unknown	2	2	0	0	0	40S ribosome
837	TRUE	Empty	TGGT1_259240	ribosomal protein RPS21		9 kDa	unknown	2	2	0	0	0	cytosol
834	TRUE	Empty	TGGT1_257680	myosin light chain MLC1		24 kDa	unknown	2	2	0	0	0	IMC
709	TRUE	Empty	TGGT1_243950	putative prohibitin		30 kDa	unknown	2	2	0	0	0	mitochondrion - membranes
934	TRUE	Empty	TGGT1_243730	rhoptry protein ROP9		38 kDa	unknown	2	2	0	0	0	rhoptries 1
621	TRUE	Empty	TGGT1_239760	ribosomal protein RPL22		15 kDa	unknown	4	2	0	0	0	60S ribosome
831	TRUE	Empty	TGGT1_238250	ribosomal protein RPL36		11 kDa	unknown	2	2	0	0	0	60S ribosome
808	TRUE	Empty	TGGT1_237500	protein phosphatase 2C domain-containing protein		97 kDa	unknown	2	2	0	0	0	dense granules
691	TRUE	Empty	TGGT1_237180	hypothetical protein		29 kDa	unknown	2	2	0	0	0	rhoptries 1
794	TRUE	Empty	TGGT1_235740	hypothetical protein		96 kDa	unknown	3	2	0	0	0	19S proteasome
865	TRUE	Empty	TGGT1_231140	ribosomal protein RPS25		19 kDa	unknown	2	2	0	0	0	40S ribosome
619	TRUE	Empty	TGGT1_230705	hypothetical protein		29 kDa	unknown	2	2	0	0	0	dense granules
787	TRUE	Empty	TGGT1_226072	Ser/Thr phosphatase family protein		89 kDa	unknown	2	2	0	0	0	endomembrane vesicles
510	TRUE	Empty	TGGT1_225160	hypothetical protein		45 kDa	unknown	3	2	0	0	0	dense granules
911	TRUE	Empty	TGGT1_213880	hypothetical protein		21 kDa	unknown	2	2	0	0	0
656	TRUE	Empty	TGGT1_206670	hypothetical protein		218 kDa	unknown	2	2	0	0	0	nucleus - non-chromatin
740	TRUE	Empty	Tensin-3 OS=Homo sapiens OX=9606 GN=TNS3 PE=1 SV=2	sp|Q68CZ2|TENS3_HUMAN		155 kDa	unknown	2	2	0	0	0
784	TRUE	Empty	Stromal cell-derived factor 2 OS=Homo sapiens OX=9606 GN=SDF2 PE=1 SV=2	sp|Q99470|SDF2_HUMAN		23 kDa	unknown	2	2	0	0	0
904	TRUE	Empty	Splicing regulatory glutamine/lysine-rich protein 1 OS=Homo sapiens OX=9606 GN=SREK1 PE=1 SV=1	tr|A0A087WY03|A0A087WY03_HUMAN (+1)		11 kDa	unknown	2	2	0	0	0
661	TRUE	Empty	Splicing factor, proline- and glutamine-rich OS=Homo sapiens OX=9606 GN=SFPQ PE=1 SV=2	sp|P23246|SFPQ_HUMAN		76 kDa	unknown	3	2	0	0	0
859	TRUE	Empty	Sorbitol dehydrogenase OS=Homo sapiens OX=9606 GN=SORD PE=1 SV=4	sp|Q00796|DHSO_HUMAN (+1)		38 kDa	unknown	2	2	0	0	0
789	TRUE	Empty	Solute carrier family 2, facilitated glucose transporter member 1 OS=Homo sapiens OX=9606 GN=SLC2A1 PE=1 SV=2	sp|P11166|GTR1_HUMAN		54 kDa	unknown	2	2	0	0	0
961	TRUE	Empty	Small nuclear ribonucleoprotein Sm D1 OS=Homo sapiens OX=9606 GN=SNRPD1 PE=1 SV=1	sp|P62314|SMD1_HUMAN (+1)		13 kDa	unknown	2	2	0	0	0
873	TRUE	Empty	SLIT-ROBO Rho GTPase activating protein 1, isoform CRA_a OS=Homo sapiens OX=9606 GN=SRGAP1 PE=1 SV=1	tr|G5EA48|G5EA48_HUMAN		117 kDa	unknown	2	2	0	0	0
776	TRUE	Empty	Signal recognition particle subunit SRP68 OS=Homo sapiens OX=9606 GN=SRP68 PE=1 SV=2	sp|Q9UHB9|SRP68_HUMAN		71 kDa	unknown	2	2	0	0	0
685	TRUE	Empty	Serine/threonine-protein kinase RIO2 OS=Homo sapiens OX=9606 GN=RIOK2 PE=1 SV=2	sp|Q9BVS4|RIOK2_HUMAN		63 kDa	unknown	3	2	0	0	0
778	TRUE	Empty	SAP30-binding protein OS=Homo sapiens OX=9606 GN=SAP30BP PE=1 SV=1	sp|Q9UHR5|S30BP_HUMAN (+1)		34 kDa	unknown	2	2	0	0	0
957	TRUE	Empty	Ribosome maturation protein SBDS OS=Homo sapiens OX=9606 GN=SBDS PE=1 SV=4	sp|Q9Y3A5|SBDS_HUMAN		29 kDa	unknown	2	2	0	0	0
738	TRUE	Empty	Regulator of nonsense transcripts 1 OS=Homo sapiens OX=9606 GN=UPF1 PE=1 SV=2	sp|Q92900|RENT1_HUMAN		124 kDa	unknown	2	2	0	0	0
956	TRUE	Empty	Ras-related protein Rab-23 OS=Homo sapiens OX=9606 GN=RAB23 PE=1 SV=1	sp|Q9ULC3|RAB23_HUMAN		27 kDa	unknown	2	2	0	0	0
903	TRUE	Empty	Ras-associated and pleckstrin homology domains-containing protein 1 OS=Homo sapiens OX=9606 GN=RAPH1 PE=1 SV=3	sp|Q70E73|RAPH1_HUMAN (+2)		135 kDa	unknown	2	2	0	0	0
927	TRUE	Empty	Protein S100-A11 OS=Homo sapiens OX=9606 GN=S100A11 PE=1 SV=2	sp|P31949|S10AB_HUMAN		12 kDa	unknown	2	2	0	0	0
936	TRUE	Empty	Protein phosphatase 1 regulatory subunit 21 OS=Homo sapiens OX=9606 GN=PPP1R21 PE=1 SV=1	sp|Q6ZMI0|PPR21_HUMAN		88 kDa	unknown	2	2	0	0	0
933	TRUE	Empty	Protein pelota homolog OS=Homo sapiens OX=9606 GN=PELO PE=1 SV=2	sp|Q9BRX2|PELO_HUMAN		43 kDa	unknown	2	2	0	0	0
828	TRUE	Empty	Protein Niban 2 OS=Homo sapiens OX=9606 GN=NIBAN2 PE=1 SV=3	sp|Q96TA1|NIBA2_HUMAN		84 kDa	unknown	2	2	0	0	0
695	TRUE	Empty	Protein HEXIM1 OS=Homo sapiens OX=9606 GN=HEXIM1 PE=1 SV=1	sp|O94992|HEXI1_HUMAN		41 kDa	unknown	2	2	0	0	0
796	TRUE	Empty	Protein FRG1 OS=Homo sapiens OX=9606 GN=FRG1 PE=1 SV=1	sp|Q14331|FRG1_HUMAN		29 kDa	unknown	2	2	0	0	0
727	TRUE	Empty	Protein FAM98B OS=Homo sapiens OX=9606 GN=FAM98B PE=1 SV=2	sp|Q52LJ0|FA98B_HUMAN		46 kDa	unknown	2	2	0	0	0
694	TRUE	Empty	Protein disulfide-isomerase A3 OS=Homo sapiens OX=9606 GN=PDIA3 PE=1 SV=4	sp|P30101|PDIA3_HUMAN		57 kDa	unknown	2	2	0	0	0
909	TRUE	Empty	Probable non-functional immunoglobulin heavy variable 8-51-1 OS=Homo sapiens OX=9606 GN=IGHV8-51-1 PE=1 SV=1	sp|P0DTE2|HV511_HUMAN (+1)		13 kDa	unknown	3	2	0	0	0
864	TRUE	Empty	Probable dimethyladenosine transferase OS=Homo sapiens OX=9606 GN=DIMT1 PE=1 SV=1	sp|Q9UNQ2|DIM1_HUMAN		35 kDa	unknown	2	2	0	0	0
791	TRUE	Empty	Probable ATP-dependent RNA helicase DDX41 OS=Homo sapiens OX=9606 GN=DDX41 PE=1 SV=2	sp|Q9UJV9|DDX41_HUMAN		70 kDa	unknown	2	2	0	0	0
905	TRUE	Empty	PRA1 family protein 3 OS=Homo sapiens OX=9606 GN=ARL6IP5 PE=1 SV=1	sp|O75915|PRAF3_HUMAN		22 kDa	unknown	3	2	0	0	0
761	TRUE	Empty	Phosphoglycerate kinase 1 OS=Homo sapiens OX=9606 GN=PGK1 PE=1 SV=3	sp|P00558|PGK1_HUMAN		45 kDa	unknown	2	2	0	0	0
504	TRUE	Empty	PHD and RING finger domain-containing protein 1 OS=Homo sapiens OX=9606 GN=PHRF1 PE=1 SV=3	sp|Q9P1Y6|PHRF1_HUMAN (+6)		179 kDa	unknown	2	2	0	0	0
960	TRUE	Empty	Peptidyl-prolyl cis-trans isomerase NIMA-interacting 1 OS=Homo sapiens OX=9606 GN=PIN1 PE=1 SV=1	sp|Q13526|PIN1_HUMAN (+1)		18 kDa	unknown	2	2	0	0	0
729	TRUE	Empty	Parkinson disease protein 7 OS=Homo sapiens OX=9606 GN=PARK7 PE=1 SV=2	sp|Q99497|PARK7_HUMAN		20 kDa	unknown	3	2	0	0	0
683	TRUE	Empty	Nucleoporin SEH1 OS=Homo sapiens OX=9606 GN=SEH1L PE=1 SV=3	sp|Q96EE3|SEH1_HUMAN		40 kDa	unknown	2	2	0	0	0
829	TRUE	Empty	N-alpha-acetyltransferase 15, NatA auxiliary subunit OS=Homo sapiens OX=9606 GN=NAA15 PE=1 SV=1	sp|Q9BXJ9|NAA15_HUMAN (+1)		101 kDa	unknown	2	2	0	0	0
951	TRUE	Empty	NADH dehydrogenase [ubiquinone] iron-sulfur protein 7, mitochondrial OS=Homo sapiens OX=9606 GN=NDUFS7 PE=1 SV=3	sp|O75251|NDUS7_HUMAN (+4)		24 kDa	unknown	2	2	0	0	0
900	TRUE	Empty	Mothers against decapentaplegic homolog 1 OS=Homo sapiens OX=9606 GN=SMAD1 PE=1 SV=1	sp|Q15797|SMAD1_HUMAN		52 kDa	unknown	2	2	0	0	0
488	TRUE	Empty	Microtubule-associated protein 1B OS=Homo sapiens OX=9606 GN=MAP1B PE=1 SV=2	sp|P46821|MAP1B_HUMAN		271 kDa	unknown	2	2	0	0	0
231	TRUE	Empty	Matrix-remodeling-associated protein 5 OS=Homo sapiens OX=9606 GN=MXRA5 PE=1 SV=3	sp|Q9NR99|MXRA5_HUMAN		312 kDa	unknown	2	2	0	0	0
915	TRUE	Empty	LYR motif-containing protein 4 OS=Homo sapiens OX=9606 GN=LYRM4 PE=1 SV=1	sp|Q9HD34|LYRM4_HUMAN		11 kDa	unknown	2	2	0	0	0
645	TRUE	Empty	LIM and SH3 domain protein 1 OS=Homo sapiens OX=9606 GN=LASP1 PE=1 SV=2	sp|Q14847|LASP1_HUMAN		30 kDa	unknown	2	2	0	0	0
652	TRUE	Empty	Large subunit GTPase 1 homolog OS=Homo sapiens OX=9606 GN=LSG1 PE=1 SV=2	sp|Q9H089|LSG1_HUMAN		75 kDa	unknown	2	2	0	0	0
692	TRUE	Empty	KN motif and ankyrin repeat domain-containing protein 2 OS=Homo sapiens OX=9606 GN=KANK2 PE=1 SV=1	sp|Q63ZY3|KANK2_HUMAN		91 kDa	unknown	2	2	0	0	0
567	TRUE	Empty	Kinesin-like protein OS=Homo sapiens OX=9606 GN=KIF2A PE=1 SV=1	tr|A0A6Q8PG37|A0A6Q8PG37_HUMAN		81 kDa	unknown	2	2	0	0	0
955	TRUE	Empty	Kelch domain-containing protein 4 OS=Homo sapiens OX=9606 GN=KLHDC4 PE=1 SV=1	sp|Q8TBB5|KLDC4_HUMAN		58 kDa	unknown	2	2	0	0	0
941	TRUE	Empty	Inosine-5'-monophosphate dehydrogenase 2 OS=Homo sapiens OX=9606 GN=IMPDH2 PE=1 SV=2	sp|P12268|IMDH2_HUMAN (+4)		56 kDa	unknown	2	2	0	0	0
495	TRUE	Empty	Inactive rhomboid protein 1 OS=Homo sapiens OX=9606 GN=RHBDF1 PE=1 SV=2	sp|Q96CC6|RHDF1_HUMAN		97 kDa	unknown	3	2	0	0	0
785	TRUE	Empty	Importin subunit alpha-1 OS=Homo sapiens OX=9606 GN=KPNA2 PE=1 SV=1	sp|P52292|IMA1_HUMAN		58 kDa	unknown	2	2	0	0	0
935	TRUE	Empty	Immunoglobulin heavy variable 3-64D OS=Homo sapiens OX=9606 GN=IGHV3-64D PE=3 SV=1	sp|A0A0J9YX35|HV64D_HUMAN		13 kDa	unknown	2	2	0	0	0
836	TRUE	Empty	Hydroxysteroid dehydrogenase-like protein 2 OS=Homo sapiens OX=9606 GN=HSDL2 PE=1 SV=1	sp|Q6YN16|HSDL2_HUMAN		45 kDa	unknown	2	2	0	0	0
682	TRUE	Empty	Heterochromatin protein 1-binding protein 3 OS=Homo sapiens OX=9606 GN=HP1BP3 PE=1 SV=1	sp|Q5SSJ5|HP1B3_HUMAN (+1)		61 kDa	unknown	2	2	0	0	0
823	TRUE	Empty	Heat shock protein 105 kDa OS=Homo sapiens OX=9606 GN=HSPH1 PE=1 SV=1	sp|Q92598|HS105_HUMAN		97 kDa	unknown	2	2	0	0	0
930	TRUE	Empty	Glycine--tRNA ligase OS=Homo sapiens OX=9606 GN=GARS1 PE=1 SV=3	sp|P41250|GARS_HUMAN (+4)		83 kDa	unknown	2	2	0	0	0
916	TRUE	Empty	Glutathione peroxidase 3 OS=Homo sapiens OX=9606 GN=GPX3 PE=1 SV=2	sp|P22352|GPX3_HUMAN (+1)		26 kDa	unknown	2	2	0	0	0
884	TRUE	Empty	Glutathione peroxidase 1 OS=Homo sapiens OX=9606 GN=GPX1 PE=1 SV=4	sp|P07203|GPX1_HUMAN (+1)		22 kDa	unknown	2	2	0	0	0
952	TRUE	Empty	Glucose-6-phosphate 1-dehydrogenase OS=Homo sapiens OX=9606 GN=G6PD PE=1 SV=4	sp|P11413|G6PD_HUMAN		59 kDa	unknown	2	2	0	0	0
701	TRUE	Empty	Gelsolin OS=Homo sapiens OX=9606 GN=GSN PE=1 SV=1	sp|P06396|GELS_HUMAN (+2)		86 kDa	unknown	2	2	0	0	0
908	TRUE	Empty	Fructosamine-3-kinase OS=Homo sapiens OX=9606 GN=FN3K PE=1 SV=1	sp|Q9H479|FN3K_HUMAN		35 kDa	unknown	2	2	0	0	0
653	TRUE	Empty	FERM, ARHGEF and pleckstrin domain-containing protein 1 OS=Homo sapiens OX=9606 GN=FARP1 PE=1 SV=1	sp|Q9Y4F1|FARP1_HUMAN		119 kDa	unknown	2	2	0	0	0
608	TRUE	Empty	F-actin-capping protein subunit beta OS=Homo sapiens OX=9606 GN=CAPZB PE=1 SV=1	tr|B1AK88|B1AK88_HUMAN		34 kDa	unknown	2	2	0	0	0
812	TRUE	Empty	Eukaryotic peptide chain release factor GTP-binding subunit ERF3A OS=Homo sapiens OX=9606 GN=GSPT1 PE=1 SV=1	sp|P15170|ERF3A_HUMAN		56 kDa	unknown	2	2	0	0	0
826	TRUE	Empty	Elongation factor 1-gamma OS=Homo sapiens OX=9606 GN=EEF1G PE=1 SV=3	sp|P26641|EF1G_HUMAN		50 kDa	unknown	2	2	0	0	0
726	TRUE	Empty	E3 ubiquitin/ISG15 ligase TRIM25 OS=Homo sapiens OX=9606 GN=TRIM25 PE=1 SV=2	sp|Q14258|TRI25_HUMAN		71 kDa	unknown	2	2	0	0	0
914	TRUE	Empty	Dynactin subunit 5 OS=Homo sapiens OX=9606 GN=DCTN5 PE=1 SV=1	sp|Q9BTE1|DCTN5_HUMAN (+3)		20 kDa	unknown	2	2	0	0	0
860	TRUE	Empty	Dynactin subunit 2 OS=Homo sapiens OX=9606 GN=DCTN2 PE=1 SV=4	sp|Q13561|DCTN2_HUMAN (+3)		44 kDa	unknown	2	2	0	0	0
929	TRUE	Empty	Dihydrolipoyl dehydrogenase, mitochondrial OS=Homo sapiens OX=9606 GN=DLD PE=1 SV=2	sp|P09622|DLDH_HUMAN (+1)		54 kDa	unknown	2	2	0	0	0
648	TRUE	Empty	DCC-interacting protein 13-beta OS=Homo sapiens OX=9606 GN=APPL2 PE=1 SV=3	sp|Q8NEU8|DP13B_HUMAN		74 kDa	unknown	2	2	0	0	0
938	TRUE	Empty	Cytosol aminopeptidase OS=Homo sapiens OX=9606 GN=LAP3 PE=1 SV=3	sp|P28838|AMPL_HUMAN (+1)		56 kDa	unknown	2	2	0	0	0
744	TRUE	Empty	Cytoplasmic dynein 1 light intermediate chain 1 OS=Homo sapiens OX=9606 GN=DYNC1LI1 PE=1 SV=3	sp|Q9Y6G9|DC1L1_HUMAN		57 kDa	unknown	2	2	0	0	0
898	TRUE	Empty	Cytochrome c oxidase subunit NDUFA4 OS=Homo sapiens OX=9606 GN=NDUFA4 PE=1 SV=1	sp|O00483|NDUA4_HUMAN		9 kDa	unknown	2	2	0	0	0
942	TRUE	Empty	Collagen alpha-1(VIII) chain OS=Homo sapiens OX=9606 GN=COL8A1 PE=1 SV=2	sp|P27658|CO8A1_HUMAN		73 kDa	unknown	2	2	0	0	0
484	TRUE	Empty	Collagen alpha-1(III) chain OS=Homo sapiens OX=9606 GN=COL3A1 PE=1 SV=4	sp|P02461|CO3A1_HUMAN		139 kDa	unknown	2	2	0	0	0
573	TRUE	Empty	Coatomer subunit beta' OS=Homo sapiens OX=9606 GN=COPB2 PE=1 SV=2	tr|H0YAC7|H0YAC7_HUMAN		102 kDa	unknown	2	2	0	0	0
947	TRUE	Empty	Cluster of Zinc finger protein 593 OS=Homo sapiens OX=9606 GN=ZNF593 PE=1 SV=2 (sp|O00488|ZN593_HUMAN)	sp|O00488|ZN593_HUMAN		15 kDa	unknown	2	2	0	0	0
471	TRUE	Empty	Cluster of Tubulin gamma-1 chain OS=Homo sapiens OX=9606 GN=TUBG1 PE=1 SV=2 (sp|P23258|TBG1_HUMAN)	sp|P23258|TBG1_HUMAN		51 kDa	unknown	2	2	0	0	0
964	TRUE	Empty	Cluster of Transcription elongation factor A protein 1 OS=Homo sapiens OX=9606 GN=TCEA1 PE=1 SV=2 (sp|P23193|TCEA1_HUMAN)	sp|P23193|TCEA1_HUMAN [2]		34 kDa	unknown	2	2	0	0	0
753	TRUE	Empty	Cluster of TGGT1_268860	TGGT1_268860 [3]		48 kDa	unknown	2	2	0	0	0
664	TRUE	Empty	Cluster of Signal transducer and activator of transcription 1-alpha/beta OS=Homo sapiens OX=9606 GN=STAT1 PE=1 SV=1 (tr|D2KFR9|D2KFR9_HUMAN)	tr|D2KFR9|D2KFR9_HUMAN [5]		23 kDa	unknown	2	2	0	0	0
742	TRUE	Empty	Cluster of Serine/threonine-protein phosphatase PP1-beta catalytic subunit OS=Homo sapiens OX=9606 GN=PPP1CB PE=1 SV=3 (sp|P62140|PP1B_HUMAN)	sp|P62140|PP1B_HUMAN		37 kDa	unknown	2	2	0	0	0
540	TRUE	Empty	Cluster of Serine/threonine-protein phosphatase 2A 65 kDa regulatory subunit A alpha isoform OS=Homo sapiens OX=9606 GN=PPP2R1A PE=1 SV=4 (sp|P30153|2AAA_HUMAN)	sp|P30153|2AAA_HUMAN		65 kDa	unknown	2	2	0	0	0
541	TRUE	Empty	Cluster of Serine/threonine-protein kinase Nek7 OS=Homo sapiens OX=9606 GN=NEK7 PE=1 SV=1 (sp|Q8TDX7|NEK7_HUMAN)	sp|Q8TDX7|NEK7_HUMAN		35 kDa	unknown	3	2	0	0	0
472	TRUE	Empty	Cluster of Serine/threonine-protein kinase MRCK alpha OS=Homo sapiens OX=9606 GN=CDC42BPA PE=1 SV=1 (sp|Q5VT25|MRCKA_HUMAN)	sp|Q5VT25|MRCKA_HUMAN [2]		197 kDa	unknown	2	2	0	0	0
574	TRUE	Empty	Cluster of Ribosomal protein S6 kinase alpha-1 OS=Homo sapiens OX=9606 GN=RPS6KA1 PE=1 SV=2 (sp|Q15418|KS6A1_HUMAN)	sp|Q15418|KS6A1_HUMAN [4]		83 kDa	unknown	2	2	0	0	0
448	TRUE	Empty	Cluster of Proto-oncogene tyrosine-protein kinase Src OS=Homo sapiens OX=9606 GN=SRC PE=1 SV=3 (sp|P12931|SRC_HUMAN)	sp|P12931|SRC_HUMAN		60 kDa	unknown	2	2	0	0	0
920	TRUE	Empty	Cluster of Protein-lysine 6-oxidase OS=Homo sapiens OX=9606 GN=LOX PE=1 SV=2 (sp|P28300|LYOX_HUMAN)	sp|P28300|LYOX_HUMAN		47 kDa	unknown	2	2	0	0	0
704	TRUE	Empty	Cluster of Protein SEC13 homolog OS=Homo sapiens OX=9606 GN=SEC13 PE=1 SV=3 (sp|P55735|SEC13_HUMAN)	sp|P55735|SEC13_HUMAN		36 kDa	unknown	2	2	0	0	0
614	TRUE	Empty	Cluster of Protein kinase C alpha type OS=Homo sapiens OX=9606 GN=PRKCA PE=1 SV=4 (sp|P17252|KPCA_HUMAN)	sp|P17252|KPCA_HUMAN		77 kDa	unknown	2	2	0	0	0
847	TRUE	Empty	Cluster of Mothers against decapentaplegic homolog 3 OS=Homo sapiens OX=9606 GN=SMAD3 PE=1 SV=1 (sp|P84022|SMAD3_HUMAN)	sp|P84022|SMAD3_HUMAN		48 kDa	unknown	2	2	0	0	0
663	TRUE	Empty	Cluster of Medium-chain specific acyl-CoA dehydrogenase, mitochondrial OS=Homo sapiens OX=9606 GN=ACADM PE=1 SV=1 (sp|P11310|ACADM_HUMAN)	sp|P11310|ACADM_HUMAN [2]		47 kDa	unknown	2	2	0	0	0
804	TRUE	Empty	Cluster of Lysosomal acid glucosylceramidase OS=Homo sapiens OX=9606 GN=GBA PE=1 SV=3 (sp|P04062|GLCM_HUMAN)	sp|P04062|GLCM_HUMAN [3]		60 kDa	unknown	2	2	0	0	0
615	TRUE	Empty	Cluster of Kinesin-1 heavy chain OS=Homo sapiens OX=9606 GN=KIF5B PE=1 SV=1 (sp|P33176|KINH_HUMAN)	sp|P33176|KINH_HUMAN		110 kDa	unknown	2	2	0	0	0
925	TRUE	Empty	Cluster of Hemoglobin subunit gamma-1 OS=Homo sapiens OX=9606 GN=HBG1 PE=1 SV=2 (sp|P69891|HBG1_HUMAN)	sp|P69891|HBG1_HUMAN [6]		16 kDa	unknown	2	2	0	0	0
662	TRUE	Empty	Cluster of H(+)/Cl(-) exchange transporter 7 OS=Homo sapiens OX=9606 GN=CLCN7 PE=1 SV=2 (sp|P51798|CLCN7_HUMAN)	sp|P51798|CLCN7_HUMAN [2]		89 kDa	unknown	2	2	0	0	0
607	TRUE	Empty	Cluster of Chitinase domain-containing protein 1 OS=Homo sapiens OX=9606 GN=CHID1 PE=1 SV=1 (sp|Q9BWS9|CHID1_HUMAN)	sp|Q9BWS9|CHID1_HUMAN		45 kDa	unknown	2	2	0	0	0
924	TRUE	Empty	Cluster of Centrin-1 OS=Homo sapiens OX=9606 GN=CETN1 PE=1 SV=1 (sp|Q12798|CETN1_HUMAN)	sp|Q12798|CETN1_HUMAN		20 kDa	unknown	2	2	0	0	0
923	TRUE	Empty	Cluster of Calnexin OS=Homo sapiens OX=9606 GN=CANX PE=4 SV=1 (tr|A0A7P0TAR9|A0A7P0TAR9_HUMAN)	tr|A0A7P0TAR9|A0A7P0TAR9_HUMAN [8]		49 kDa	unknown	2	2	0	0	0
890	TRUE	Empty	Cluster of AP-3 complex subunit mu-1 OS=Homo sapiens OX=9606 GN=AP3M1 PE=1 SV=1 (sp|Q9Y2T2|AP3M1_HUMAN)	sp|Q9Y2T2|AP3M1_HUMAN		47 kDa	unknown	2	2	0	0	0
328	TRUE	Empty	Cluster of AP-2 complex subunit alpha-1 OS=Homo sapiens OX=9606 GN=AP2A1 PE=1 SV=3 (sp|O95782|AP2A1_HUMAN)	sp|O95782|AP2A1_HUMAN [4]		108 kDa	unknown	2	2	0	0	0
473	TRUE	Empty	Cluster of Alpha-adducin OS=Homo sapiens OX=9606 GN=ADD1 PE=1 SV=1 (tr|E7ENY0|E7ENY0_HUMAN)	tr|E7ENY0|E7ENY0_HUMAN [3]		73 kDa	unknown	2	2	0	0	0
888	TRUE	Empty	Cluster of Acid phosphatase OS=Homo sapiens OX=9606 GN=ACP1 PE=1 SV=1 (tr|D3YTI2|D3YTI2_HUMAN)	tr|D3YTI2|D3YTI2_HUMAN		9 kDa	unknown	2	2	0	0	0
707	TRUE	Empty	Cluster of 60S ribosomal protein L37a OS=Homo sapiens OX=9606 GN=RPL37A PE=1 SV=1 (tr|M0R2L6|M0R2L6_HUMAN)	tr|M0R2L6|M0R2L6_HUMAN		10 kDa	unknown	3	2	0	0	0
889	TRUE	Empty	Cluster of 60S ribosomal protein L30 OS=Homo sapiens OX=9606 GN=RPL30 PE=1 SV=2 (sp|P62888|RL30_HUMAN)	sp|P62888|RL30_HUMAN		13 kDa	unknown	3	2	0	0	0
801	TRUE	Empty	Cluster of 60S ribosomal protein L13a OS=Homo sapiens OX=9606 GN=RPL13A PE=1 SV=2 (sp|P40429|RL13A_HUMAN)	sp|P40429|RL13A_HUMAN [2]		24 kDa	unknown	2	2	0	0	0
446	TRUE	Empty	Cluster of 40S ribosomal protein S15 OS=Homo sapiens OX=9606 GN=RPS15 PE=1 SV=1 (tr|A0A0B4J2B4|A0A0B4J2B4_HUMAN)	tr|A0A0B4J2B4|A0A0B4J2B4_HUMAN [4]		14 kDa	unknown	3	2	0	0	0
899	TRUE	Empty	Charged multivesicular body protein 4b OS=Homo sapiens OX=9606 GN=CHMP4B PE=1 SV=1	sp|Q9H444|CHM4B_HUMAN		25 kDa	unknown	2	2	0	0	0
795	TRUE	Empty	Centrosomal protein of 83 kDa OS=Homo sapiens OX=9606 GN=CEP83 PE=1 SV=1	REVERSE_tr|A0A338VFC5|A0A338VFC5_HUMAN-DECOY		67 kDa	unknown	2	2	0	0	0
882	TRUE	Empty	CCT-epsilon OS=Homo sapiens OX=9606 GN=CCT5 PE=1 SV=1	tr|E9PCA1|E9PCA1_HUMAN		57 kDa	unknown	2	2	0	0	0
874	TRUE	Empty	Caveolae-associated protein 3 OS=Homo sapiens OX=9606 GN=CAVIN3 PE=1 SV=3	sp|Q969G5|CAVN3_HUMAN		28 kDa	unknown	2	2	0	0	0
737	TRUE	Empty	Calponin-3 OS=Homo sapiens OX=9606 GN=CNN3 PE=1 SV=1	sp|Q15417|CNN3_HUMAN		36 kDa	unknown	3	2	0	0	0
875	TRUE	Empty	Calmodulin-like protein 5 OS=Homo sapiens OX=9606 GN=CALML5 PE=1 SV=2	sp|Q9NZT1|CALL5_HUMAN		16 kDa	unknown	2	2	0	0	0
599	TRUE	Empty	Cactin OS=Homo sapiens OX=9606 GN=CACTIN PE=1 SV=3	sp|Q8WUQ7|CATIN_HUMAN		89 kDa	unknown	3	2	0	0	0
745	TRUE	Empty	BUB3-interacting and GLEBS motif-containing protein ZNF207 OS=Homo sapiens OX=9606 GN=ZNF207 PE=1 SV=1	sp|O43670|ZN207_HUMAN (+2)		51 kDa	unknown	2	2	0	0	0
937	TRUE	Empty	Bleomycin hydrolase (Fragment) OS=Homo sapiens OX=9606 GN=BLMH PE=1 SV=8	tr|J3KSD8|J3KSD8_HUMAN (+1)		30 kDa	unknown	2	2	0	0	0
763	TRUE	Empty	Bifunctional glutamate/proline--tRNA ligase OS=Homo sapiens OX=9606 GN=EPRS1 PE=1 SV=5	sp|P07814|SYEP_HUMAN		171 kDa	unknown	2	2	0	0	0
590	TRUE	Empty	ATP-citrate synthase OS=Homo sapiens OX=9606 GN=ACLY PE=1 SV=3	sp|P53396|ACLY_HUMAN		121 kDa	unknown	2	2	0	0	0
867	TRUE	Empty	ATP-binding cassette sub-family F member 2 OS=Homo sapiens OX=9606 GN=ABCF2 PE=1 SV=2	sp|Q9UG63|ABCF2_HUMAN		71 kDa	unknown	2	2	0	0	0
895	TRUE	Empty	Armadillo repeat-containing X-linked protein 3 OS=Homo sapiens OX=9606 GN=ARMCX3 PE=1 SV=1	sp|Q9UH62|ARMX3_HUMAN		43 kDa	unknown	2	2	0	0	0
868	TRUE	Empty	Arginase-1 OS=Homo sapiens OX=9606 GN=ARG1 PE=1 SV=2	sp|P05089|ARGI1_HUMAN		35 kDa	unknown	2	2	0	0	0
741	TRUE	Empty	Angiopoietin-related protein 2 OS=Homo sapiens OX=9606 GN=ANGPTL2 PE=1 SV=1	sp|Q9UKU9|ANGL2_HUMAN		57 kDa	unknown	2	2	0	0	0
762	TRUE	Empty	Alpha-crystallin B chain OS=Homo sapiens OX=9606 GN=CRYAB PE=1 SV=2	sp|P02511|CRYAB_HUMAN (+1)		20 kDa	unknown	3	2	0	0	0
700	TRUE	Empty	ADP-ribosylation factor-like protein 6-interacting protein 4 OS=Homo sapiens OX=9606 GN=ARL6IP4 PE=1 SV=2	sp|Q66PJ3|AR6P4_HUMAN		45 kDa	unknown	3	2	0	0	0
906	TRUE	Empty	Activator of 90 kDa heat shock protein ATPase homolog 1 OS=Homo sapiens OX=9606 GN=AHSA1 PE=1 SV=1	sp|O95433|AHSA1_HUMAN		38 kDa	unknown	2	2	0	0	0
638	TRUE	Empty	60S ribosomal protein L35a OS=Homo sapiens OX=9606 GN=RPL35A PE=1 SV=2	sp|P18077|RL35A_HUMAN		13 kDa	unknown	2	2	0	0	0
954	TRUE	Empty	60S ribosomal protein L27a OS=Homo sapiens OX=9606 GN=RPL27A PE=1 SV=2	sp|P46776|RL27A_HUMAN (+3)		17 kDa	unknown	2	2	0	0	0
872	TRUE	Empty	60S ribosomal protein L26 OS=Homo sapiens OX=9606 GN=RPL26 PE=1 SV=1	sp|P61254|RL26_HUMAN (+6)		17 kDa	unknown	2	2	0	0	0
815	TRUE	Empty	60S ribosomal protein L14 OS=Homo sapiens OX=9606 GN=RPL14 PE=1 SV=4	sp|P50914|RL14_HUMAN (+1)		23 kDa	unknown	2	2	0	0	0
943	TRUE	Empty	40S ribosomal protein S26 OS=Homo sapiens OX=9606 GN=RPS26 PE=1 SV=3	sp|P62854|RS26_HUMAN		13 kDa	unknown	2	2	0	0	0
677	TRUE	Empty	40S ribosomal protein S12 OS=Homo sapiens OX=9606 GN=RPS12 PE=1 SV=3	sp|P25398|RS12_HUMAN		15 kDa	unknown	2	2	0	0	0
612.1	TRUE	Empty	T-complex protein 1 subunit zeta OS=Homo sapiens OX=9606 GN=CCT6A PE=1 SV=3	sp|P40227|TCPZ_HUMAN		58 kDa	unknown	3	2	0	0	0
665.1	TRUE	Empty	Sorting nexin-9 OS=Homo sapiens OX=9606 GN=SNX9 PE=4 SV=1	tr|A0A7P0Z4A5|A0A7P0Z4A5_HUMAN		66 kDa	unknown	2	2	0	0	0
116.1	TRUE	Empty	Pyruvate kinase PKM OS=Homo sapiens OX=9606 GN=PKM PE=1 SV=4	sp|P14618|KPYM_HUMAN		58 kDa	unknown	2	2	0	0	0
850.2	TRUE	Empty	Peptidyl-prolyl cis-trans isomerase A OS=Homo sapiens OX=9606 GN=PPIA PE=1 SV=2	sp|P62937|PPIA_HUMAN		18 kDa	unknown	2	2	0	0	0
749.1	TRUE	Empty	Nucleolar protein 16 OS=Homo sapiens OX=9606 GN=NOP16 PE=1 SV=2	sp|Q9Y3C1|NOP16_HUMAN		21 kDa	unknown	2	2	0	0	0
317.1	TRUE	Empty	Nicotinamide phosphoribosyltransferase OS=Homo sapiens OX=9606 GN=NAMPT PE=1 SV=1	sp|P43490|NAMPT_HUMAN (+1)		56 kDa	unknown	3	2	0	0	0
285.2	TRUE	Empty	Myosin regulatory light polypeptide 9 OS=Homo sapiens OX=9606 GN=MYL9 PE=1 SV=4	sp|P24844|MYL9_HUMAN		20 kDa	unknown	2	2	0	0	0
74.3	TRUE	Empty	Heat shock protein HSP 90-alpha OS=Homo sapiens OX=9606 GN=HSP90AA1 PE=1 SV=5	sp|P07900|HS90A_HUMAN		85 kDa	unknown	2	2	0	0	0
115.1	TRUE	Empty	ATP-dependent RNA helicase DDX3Y OS=Homo sapiens OX=9606 GN=DDX3Y PE=1 SV=2	sp|O15523|DDX3Y_HUMAN		73 kDa	unknown	3	2	0	0	0
12.1	TRUE	Empty	Actin, aortic smooth muscle OS=Homo sapiens OX=9606 GN=ACTA2 PE=1 SV=1	sp|P62736|ACTA_HUMAN (+1)		42 kDa	unknown	3	2	0	0	0
803.1	TRUE	Empty	26S proteasome regulatory subunit 6A OS=Homo sapiens OX=9606 GN=PSMC3 PE=1 SV=1	tr|R4GNH3|R4GNH3_HUMAN		47 kDa	unknown	2	2	0	0	0
944	TRUE	Empty	V-type proton ATPase catalytic subunit A OS=Homo sapiens OX=9606 GN=ATP6V1A PE=1 SV=2	sp|P38606|VATA_HUMAN		68 kDa	unknown	1	1	0	0	0
902	TRUE	Empty	Voltage-dependent anion-selective channel protein 3 OS=Homo sapiens OX=9606 GN=VDAC3 PE=1 SV=1	sp|Q9Y277|VDAC3_HUMAN		31 kDa	unknown	1	1	0	0	0
844	TRUE	Empty	Voltage-dependent anion-selective channel protein 1 OS=Homo sapiens OX=9606 GN=VDAC1 PE=1 SV=2	sp|P21796|VDAC1_HUMAN		31 kDa	unknown	1	1	0	0	0
962	TRUE	Empty	SLIT-ROBO Rho GTPase-activating protein 2 OS=Homo sapiens OX=9606 GN=SRGAP2 PE=1 SV=3	sp|O75044|SRGP2_HUMAN (+1)		121 kDa	unknown	1	1	0	0	0
917	TRUE	Empty	F-actin-capping protein subunit alpha-2 OS=Homo sapiens OX=9606 GN=CAPZA2 PE=1 SV=3	sp|P47755|CAZA2_HUMAN		33 kDa	unknown	1	1	0	0	0
497	TRUE	Empty	Dedicator of cytokinesis protein 7 OS=Homo sapiens OX=9606 GN=DOCK7 PE=1 SV=4	sp|Q96N67|DOCK7_HUMAN		243 kDa	unknown	1	1	0	0	0
947.1	TRUE	Empty	Zinc finger protein 593 OS=Homo sapiens OX=9606 GN=ZNF593 PE=1 SV=2	sp|O00488|ZN593_HUMAN		15 kDa	unknown	1	1	0	0	0
251.2	TRUE	Empty	V-type proton ATPase subunit B, brain isoform OS=Homo sapiens OX=9606 GN=ATP6V1B2 PE=1 SV=3	sp|P21281|VATB2_HUMAN		57 kDa	unknown	1	1	0	0	0
471.1	TRUE	Empty	Tubulin gamma-1 chain OS=Homo sapiens OX=9606 GN=TUBG1 PE=1 SV=2	sp|P23258|TBG1_HUMAN		51 kDa	unknown	1	1	0	0	0
3.8	TRUE	Empty	Tubulin beta-3 chain OS=Homo sapiens OX=9606 GN=TUBB3 PE=1 SV=2	sp|Q13509|TBB3_HUMAN		50 kDa	unknown	1	1	0	0	0
851.1	TRUE	Empty	tRNA methyltransferase 10 homolog C OS=Homo sapiens OX=9606 GN=TRMT10C PE=1 SV=2	sp|Q7L0Y3|TM10C_HUMAN		47 kDa	unknown	1	1	0	0	0
327.2	TRUE	Empty	Transitional endoplasmic reticulum ATPase OS=Homo sapiens OX=9606 GN=VCP PE=4 SV=1	tr|A0A7P0T8Q5|A0A7P0T8Q5_HUMAN		83 kDa	unknown	1	1	0	0	0
964.1	TRUE	Empty	Transcription elongation factor A protein 1 OS=Homo sapiens OX=9606 GN=TCEA1 PE=1 SV=2	sp|P23193|TCEA1_HUMAN (+1)		34 kDa	unknown	1	1	0	0	0
536.2	TRUE	Empty	TGGT1_408800	TGGT1_408800		21 kDa	unknown	1	1	0	0	0
364.2	TRUE	Empty	TGGT1_269885B	TGGT1_269885B		62 kDa	unknown	1	1	0	0	0
664.1	TRUE	Empty	Signal transducer and activator of transcription 1-alpha/beta OS=Homo sapiens OX=9606 GN=STAT1 PE=1 SV=2	sp|P42224|STAT1_HUMAN (+4)		87 kDa	unknown	1	1	0	0	0
742.1	TRUE	Empty	Serine/threonine-protein phosphatase PP1-beta catalytic subunit OS=Homo sapiens OX=9606 GN=PPP1CB PE=1 SV=3	sp|P62140|PP1B_HUMAN		37 kDa	unknown	1	1	0	0	0
540.1	TRUE	Empty	Serine/threonine-protein phosphatase 2A 65 kDa regulatory subunit A alpha isoform OS=Homo sapiens OX=9606 GN=PPP2R1A PE=1 SV=4	sp|P30153|2AAA_HUMAN		65 kDa	unknown	1	1	0	0	0
541.1	TRUE	Empty	Serine/threonine-protein kinase Nek7 OS=Homo sapiens OX=9606 GN=NEK7 PE=1 SV=1	sp|Q8TDX7|NEK7_HUMAN		35 kDa	unknown	1	1	0	0	0
472.1	TRUE	Empty	Serine/threonine-protein kinase MRCK alpha OS=Homo sapiens OX=9606 GN=CDC42BPA PE=1 SV=1	sp|Q5VT25|MRCKA_HUMAN (+1)		197 kDa	unknown	1	1	0	0	0
853.1	TRUE	Empty	RuvB-like 2 OS=Homo sapiens OX=9606 GN=RUVBL2 PE=1 SV=3	sp|Q9Y230|RUVB2_HUMAN		51 kDa	unknown	1	1	0	0	0
574.1	TRUE	Empty	Ribosomal protein S6 kinase alpha-3 OS=Homo sapiens OX=9606 GN=RPS6KA3 PE=1 SV=1	sp|P51812|KS6A3_HUMAN (+3)		84 kDa	unknown	1	1	0	0	0
444.2	TRUE	Empty	Ras-related protein Rab-5C OS=Homo sapiens OX=9606 GN=RAB5C PE=1 SV=2	sp|P51148|RAB5C_HUMAN		23 kDa	unknown	1	1	0	0	0
199.2	TRUE	Empty	Ras-related protein Rab-13 OS=Homo sapiens OX=9606 GN=RAB13 PE=1 SV=1	sp|P51153|RAB13_HUMAN		23 kDa	unknown	1	1	0	0	0
848.1	TRUE	Empty	PX domain-containing protein kinase-like protein OS=Homo sapiens OX=9606 GN=PXK PE=1 SV=1	sp|Q7Z7A4|PXK_HUMAN (+1)		65 kDa	unknown	1	1	0	0	0
49.2	TRUE	Empty	Putative RNA-binding protein Luc7-like 1 OS=Homo sapiens OX=9606 GN=LUC7L PE=1 SV=1	sp|Q9NQ29|LUC7L_HUMAN		44 kDa	unknown	1	1	0	0	0
448.1	TRUE	Empty	Proto-oncogene tyrosine-protein kinase Src OS=Homo sapiens OX=9606 GN=SRC PE=1 SV=3	sp|P12931|SRC_HUMAN		60 kDa	unknown	1	1	0	0	0
920.1	TRUE	Empty	Protein-lysine 6-oxidase OS=Homo sapiens OX=9606 GN=LOX PE=1 SV=2	sp|P28300|LYOX_HUMAN		47 kDa	unknown	1	1	0	0	0
704.1	TRUE	Empty	Protein SEC13 homolog OS=Homo sapiens OX=9606 GN=SEC13 PE=1 SV=3	sp|P55735|SEC13_HUMAN		36 kDa	unknown	1	1	0	0	0
614.1	TRUE	Empty	Protein kinase C alpha type OS=Homo sapiens OX=9606 GN=PRKCA PE=1 SV=4	sp|P17252|KPCA_HUMAN		77 kDa	unknown	1	1	0	0	0
463.1	TRUE	Empty	Pre-mRNA 3'-end-processing factor FIP1 OS=Homo sapiens OX=9606 GN=FIP1L1 PE=1 SV=1	sp|Q6UN15|FIP1_HUMAN		67 kDa	unknown	1	1	0	0	0
303.1	TRUE	Empty	Poly(U)-binding-splicing factor PUF60 OS=Homo sapiens OX=9606 GN=PUF60 PE=1 SV=1	sp|Q9UHX1|PUF60_HUMAN (+2)		60 kDa	unknown	1	1	0	0	0
409.2	TRUE	Empty	Peroxiredoxin-4 OS=Homo sapiens OX=9606 GN=PRDX4 PE=1 SV=1	sp|Q13162|PRDX4_HUMAN (+1)		31 kDa	unknown	1	1	0	0	0
847.1	TRUE	Empty	Mothers against decapentaplegic homolog 3 OS=Homo sapiens OX=9606 GN=SMAD3 PE=1 SV=1	sp|P84022|SMAD3_HUMAN		48 kDa	unknown	1	1	0	0	0
663.1	TRUE	Empty	Medium-chain specific acyl-CoA dehydrogenase, mitochondrial OS=Homo sapiens OX=9606 GN=ACADM PE=1 SV=1	sp|P11310|ACADM_HUMAN (+1)		47 kDa	unknown	1	1	0	0	0
888.1	TRUE	Empty	Low molecular weight phosphotyrosine protein phosphatase OS=Homo sapiens OX=9606 GN=ACP1 PE=1 SV=3	sp|P24666|PPAC_HUMAN		18 kDa	unknown	1	1	0	0	0
615.1	TRUE	Empty	Kinesin-1 heavy chain OS=Homo sapiens OX=9606 GN=KIF5B PE=1 SV=1	sp|P33176|KINH_HUMAN		110 kDa	unknown	1	1	0	0	0
239.1	TRUE	Empty	Heterogeneous nuclear ribonucleoprotein M OS=Homo sapiens OX=9606 GN=HNRNPM PE=1 SV=3	sp|P52272|HNRPM_HUMAN (+1)		78 kDa	unknown	1	1	0	0	0
852.1	TRUE	Empty	GTP-binding protein RAD OS=Homo sapiens OX=9606 GN=RRAD PE=1 SV=2	sp|P55042|RAD_HUMAN		33 kDa	unknown	1	1	0	0	0
172.2	TRUE	Empty	Glutamine--fructose-6-phosphate aminotransferase [isomerizing] 2 OS=Homo sapiens OX=9606 GN=GFPT2 PE=1 SV=3	sp|O94808|GFPT2_HUMAN		77 kDa	unknown	1	1	0	0	0
753.1	TRUE	Empty	Gamma-enolase OS=Homo sapiens OX=9606 GN=ENO2 PE=1 SV=3	sp|P09104|ENOG_HUMAN (+2)		47 kDa	unknown	1	1	0	0	0
24.2	TRUE	Empty	Filamin-A OS=Homo sapiens OX=9606 GN=FLNA PE=1 SV=4	sp|P21333|FLNA_HUMAN		281 kDa	unknown	1	1	0	0	0
607.1	TRUE	Empty	Chitinase domain-containing protein 1 OS=Homo sapiens OX=9606 GN=CHID1 PE=1 SV=1	sp|Q9BWS9|CHID1_HUMAN		45 kDa	unknown	1	1	0	0	0
924.1	TRUE	Empty	Centrin-2 OS=Homo sapiens OX=9606 GN=CETN2 PE=1 SV=1	sp|P41208|CETN2_HUMAN		20 kDa	unknown	1	1	0	0	0
286.1	TRUE	Empty	Catenin delta-1 OS=Homo sapiens OX=9606 GN=CTNND1 PE=1 SV=1	sp|O60716|CTND1_HUMAN		108 kDa	unknown	1	1	0	0	0
658.1	TRUE	Empty	Calponin-1 OS=Homo sapiens OX=9606 GN=CNN1 PE=1 SV=2	sp|P51911|CNN1_HUMAN		33 kDa	unknown	1	1	0	0	0
923.1	TRUE	Empty	Calnexin OS=Homo sapiens OX=9606 GN=CANX PE=1 SV=2	sp|P27824|CALX_HUMAN (+7)		68 kDa	unknown	1	1	0	0	0
416.1	TRUE	Empty	BRISC and BRCA1-A complex member 2 OS=Homo sapiens OX=9606 GN=BABAM2 PE=1 SV=2	sp|Q9NXR7|BABA2_HUMAN		44 kDa	unknown	2	1	0	0	0
21.3	TRUE	Empty	Breast cancer anti-estrogen resistance protein 1 OS=Homo sapiens OX=9606 GN=BCAR1 PE=1 SV=2	sp|P56945|BCAR1_HUMAN		93 kDa	unknown	1	1	0	0	0
218.2	TRUE	Empty	Beta-centractin OS=Homo sapiens OX=9606 GN=ACTR1B PE=1 SV=1	sp|P42025|ACTY_HUMAN		42 kDa	unknown	1	1	0	0	0
845.1	TRUE	Empty	ATP-dependent RNA helicase DDX39A OS=Homo sapiens OX=9606 GN=DDX39A PE=1 SV=2	sp|O00148|DX39A_HUMAN		49 kDa	unknown	1	1	0	0	0
191.3	TRUE	Empty	ATPase family AAA domain-containing protein 3B OS=Homo sapiens OX=9606 GN=ATAD3B PE=1 SV=1	sp|Q5T9A4|ATD3B_HUMAN		73 kDa	unknown	1	1	0	0	0
890.1	TRUE	Empty	AP-3 complex subunit mu-1 OS=Homo sapiens OX=9606 GN=AP3M1 PE=1 SV=1	sp|Q9Y2T2|AP3M1_HUMAN		47 kDa	unknown	1	1	0	0	0
557.2	TRUE	Empty	ADP-ribosylation factor 3 OS=Homo sapiens OX=9606 GN=ARF3 PE=1 SV=2	sp|P61204|ARF3_HUMAN		21 kDa	unknown	1	1	0	0	0
12.7	TRUE	Empty	Actin, cytoplasmic 1 OS=Homo sapiens OX=9606 GN=ACTB PE=1 SV=1	sp|P60709|ACTB_HUMAN		42 kDa	unknown	1	1	0	0	0
699.1	TRUE	Empty	60S ribosomal protein L7a OS=Homo sapiens OX=9606 GN=RPL7A PE=1 SV=2	sp|P62424|RL7A_HUMAN		30 kDa	unknown	1	1	0	0	0
707.1	TRUE	Empty	60S ribosomal protein L37a OS=Homo sapiens OX=9606 GN=RPL37A PE=1 SV=2	sp|P61513|RL37A_HUMAN		10 kDa	unknown	2	1	0	0	0
889.1	TRUE	Empty	60S ribosomal protein L30 OS=Homo sapiens OX=9606 GN=RPL30 PE=1 SV=2	sp|P62888|RL30_HUMAN		13 kDa	unknown	2	1	0	0	0
801.1	TRUE	Empty	60S ribosomal protein L13a OS=Homo sapiens OX=9606 GN=RPL13A PE=1 SV=2	sp|P40429|RL13A_HUMAN (+1)		24 kDa	unknown	1	1	0	0	0
306.1	TRUE	Empty	60 kDa chaperonin OS=Homo sapiens OX=9606 GN=HSPD1 PE=1 SV=1	tr|A0A7I2V2X6|A0A7I2V2X6_HUMAN		58 kDa	unknown	1	1	0	0	0
209.2	TRUE	Empty	40S ribosomal protein S6 OS=Homo sapiens OX=9606 GN=RPS6 PE=1 SV=1	tr|A2A3R5|A2A3R5_HUMAN		25 kDa	unknown	1	1	0	0	0
946	TRUE	Empty	TGGT1_276140	ADP ribosylation factor ARF1		62 kDa	unknown	0	0	0	0	0	nucleus - chromatin
963	TRUE	Empty	rRNA/tRNA 2'-O-methyltransferase fibrillarin-like protein 1 OS=Homo sapiens OX=9606 GN=FBLL1 PE=3 SV=2	sp|A6NHQ2|FBLL1_HUMAN		35 kDa	unknown	0	0	0	0	0
842	TRUE	Empty	Putative PIP5K1A and PSMD4-like protein OS=Homo sapiens OX=9606 GN=PIPSL PE=5 SV=1	sp|A2A3N6|PIPSL_HUMAN		95 kDa	unknown	0	0	0	0	0
329	TRUE	Empty	Myosin-14 OS=Homo sapiens OX=9606 GN=MYH14 PE=1 SV=2	sp|Q7Z406|MYH14_HUMAN		228 kDa	unknown	0	0	0	0	0
945	TRUE	Empty	Keratin, type I cytoskeletal 24 OS=Homo sapiens OX=9606 GN=KRT24 PE=1 SV=1	sp|Q2M2I5|K1C24_HUMAN		55 kDa	unknown	0	0	0	0	0
919	TRUE	Empty	Keratin, type I cytoskeletal 19 (Fragment) OS=Homo sapiens OX=9606 GN=KRT19 PE=1 SV=1	tr|K7EMS3|K7EMS3_HUMAN		20 kDa	unknown	0	0	0	0	0
921	TRUE	Empty	Heat shock 70 kDa protein 6 OS=Homo sapiens OX=9606 GN=HSPA6 PE=1 SV=2	sp|P17066|HSP76_HUMAN		71 kDa	unknown	0	0	0	0	0
436.2	TRUE	Empty	Vigilin (Fragment) OS=Homo sapiens OX=9606 GN=HDLBP PE=1 SV=1	tr|H0Y394|H0Y394_HUMAN		109 kDa	unknown	0	0	0	0	0
45.2	TRUE	Empty	Utrophin OS=Homo sapiens OX=9606 GN=UTRN PE=1 SV=1	tr|Q5T097|Q5T097_HUMAN		113 kDa	unknown	0	0	0	0	0
141.2	TRUE	Empty	Unconventional myosin-VI OS=Homo sapiens OX=9606 GN=MYO6 PE=1 SV=4	sp|Q9UM54|MYO6_HUMAN		150 kDa	unknown	0	0	0	0	0
141.4	TRUE	Empty	Unconventional myosin-VI OS=Homo sapiens OX=9606 GN=MYO6 PE=1 SV=1	tr|A0A590UK71|A0A590UK71_HUMAN		72 kDa	unknown	0	0	0	0	0
234.2	TRUE	Empty	Unconventional myosin-If OS=Homo sapiens OX=9606 GN=MYO1F PE=1 SV=3	sp|O00160|MYO1F_HUMAN		125 kDa	unknown	0	0	0	0	0
18.2	TRUE	Empty	Unconventional myosin-Ic (Fragment) OS=Homo sapiens OX=9606 GN=MYO1C PE=1 SV=1	tr|I3L3Y6|I3L3Y6_HUMAN		20 kDa	unknown	0	0	0	0	0
132.2	TRUE	Empty	Unconventional myosin-Ia OS=Homo sapiens OX=9606 GN=MYO1A PE=1 SV=1	sp|Q9UBC5|MYO1A_HUMAN		118 kDa	unknown	0	0	0	0	0
141.3	TRUE	Empty	Unconventional myosin-6 OS=Homo sapiens OX=9606 GN=MYO6 PE=1 SV=2	tr|E7EW20|E7EW20_HUMAN		150 kDa	unknown	0	0	0	0	0
3.4	TRUE	Empty	Tubulin beta-8 chain OS=Homo sapiens OX=9606 GN=TUBB8 PE=1 SV=2	sp|Q3ZCM7|TBB8_HUMAN		50 kDa	unknown	0	0	0	0	0
3.11	TRUE	Empty	Tubulin beta-6 chain OS=Homo sapiens OX=9606 GN=TUBB6 PE=1 SV=1	tr|K7EN98|K7EN98_HUMAN		15 kDa	unknown	0	0	0	0	0
3.1	TRUE	Empty	Tubulin beta-4A chain OS=Homo sapiens OX=9606 GN=TUBB4A PE=1 SV=2	sp|P04350|TBB4A_HUMAN		50 kDa	unknown	0	0	0	0	0
3.9	TRUE	Empty	Tubulin beta-1 chain OS=Homo sapiens OX=9606 GN=TUBB1 PE=1 SV=1	sp|Q9H4B7|TBB1_HUMAN		50 kDa	unknown	0	0	0	0	0
3.12	TRUE	Empty	Tubulin beta chain (Fragment) OS=Homo sapiens OX=9606 GN=TUBB3 PE=1 SV=1	tr|G3V2A3|G3V2A3_HUMAN		21 kDa	unknown	0	0	0	0	0
3.7	TRUE	Empty	Tubulin beta 8B OS=Homo sapiens OX=9606 GN=TUBB8B PE=1 SV=1	sp|A6NNZ2|TBB8B_HUMAN		50 kDa	unknown	0	0	0	0	0
22.5	TRUE	Empty	Tubulin alpha-8 chain OS=Homo sapiens OX=9606 GN=TUBA8 PE=1 SV=1	sp|Q9NY65|TBA8_HUMAN (+1)		50 kDa	unknown	0	0	0	0	0
22.4	TRUE	Empty	Tubulin alpha chain-like 3 OS=Homo sapiens OX=9606 GN=TUBAL3 PE=1 SV=2	sp|A6NHL2|TBAL3_HUMAN		50 kDa	unknown	0	0	0	0	0
233.6	TRUE	Empty	Tropomyosin alpha-4 chain OS=Homo sapiens OX=9606 GN=TPM4 PE=1 SV=3	sp|P67936|TPM4_HUMAN (+1)		29 kDa	unknown	0	0	0	0	0
233.5	TRUE	Empty	Tropomyosin alpha-4 chain (Fragment) OS=Homo sapiens OX=9606 GN=TPM4 PE=1 SV=1	tr|A0A2R8YH90|A0A2R8YH90_HUMAN		26 kDa	unknown	0	0	0	0	0
233.3	TRUE	Empty	Tropomyosin alpha-3 chain OS=Homo sapiens OX=9606 GN=TPM3 PE=1 SV=1	tr|J3KN67|J3KN67_HUMAN		33 kDa	unknown	0	0	0	0	0
233.4	TRUE	Empty	Tropomyosin alpha-1 chain OS=Homo sapiens OX=9606 GN=TPM1 PE=1 SV=2	tr|F5H7S3|F5H7S3_HUMAN		29 kDa	unknown	0	0	0	0	0
233.1	TRUE	Empty	Tropomyosin alpha-1 chain OS=Homo sapiens OX=9606 GN=TPM1 PE=1 SV=1	tr|H0YKP3|H0YKP3_HUMAN		18 kDa	unknown	0	0	0	0	0
490.2	TRUE	Empty	Trifunctional enzyme subunit beta, mitochondrial OS=Homo sapiens OX=9606 GN=HADHB PE=1 SV=1	tr|B5MD38|B5MD38_HUMAN		38 kDa	unknown	0	0	0	0	0
208.2	TRUE	Empty	Trifunctional enzyme subunit alpha, mitochondrial OS=Homo sapiens OX=9606 GN=HADHA PE=1 SV=1	tr|A0A2R8Y688|A0A2R8Y688_HUMAN		39 kDa	unknown	0	0	0	0	0
609.2	TRUE	Empty	Translation initiation factor eIF-2B subunit delta OS=Homo sapiens OX=9606 GN=EIF2B4 PE=1 SV=2	sp|Q9UI10|EI2BD_HUMAN		58 kDa	unknown	0	0	0	0	0
609.1	TRUE	Empty	Translation initiation factor eIF-2B subunit delta OS=Homo sapiens OX=9606 GN=EIF2B4 PE=1 SV=1	tr|A0A087WTA5|A0A087WTA5_HUMAN		57 kDa	unknown	0	0	0	0	0
327.1	TRUE	Empty	Transitional endoplasmic reticulum ATPase OS=Homo sapiens OX=9606 GN=VCP PE=4 SV=1	tr|A0A7P0T8A3|A0A7P0T8A3_HUMAN		84 kDa	unknown	0	0	0	0	0
130.2	TRUE	Empty	TGGT1_305860	TGGT1_305860		60 kDa	unknown	0	0	0	0	0
74.4	TRUE	Empty	TGGT1_288380	TGGT1_288380		82 kDa	unknown	0	0	0	0	0
315.2	TRUE	Empty	TGGT1_215775	TGGT1_215775		65 kDa	unknown	0	0	0	0	0
276.2	TRUE	Empty	T-complex protein 1 subunit gamma OS=Homo sapiens OX=9606 GN=CCT3 PE=1 SV=4	sp|P49368|TCPG_HUMAN		61 kDa	unknown	0	0	0	0	0
276.1	TRUE	Empty	T-complex protein 1 subunit gamma OS=Homo sapiens OX=9606 GN=CCT3 PE=1 SV=1	tr|B4DUR8|B4DUR8_HUMAN		56 kDa	unknown	0	0	0	0	0
348.2	TRUE	Empty	Synaptic vesicle membrane protein VAT-1 homolog (Fragment) OS=Homo sapiens OX=9606 GN=VAT1 PE=1 SV=1	tr|K7ERT7|K7ERT7_HUMAN		15 kDa	unknown	0	0	0	0	0
48.2	TRUE	Empty	Sulfide:quinone oxidoreductase, mitochondrial (Fragment) OS=Homo sapiens OX=9606 GN=SQOR PE=4 SV=1	tr|H3BV36|H3BV36_HUMAN		15 kDa	unknown	0	0	0	0	0
48.3	TRUE	Empty	Sulfide:quinone oxidoreductase, mitochondrial (Fragment) OS=Homo sapiens OX=9606 GN=SQOR PE=4 SV=1	tr|A0A1B0GXB4|A0A1B0GXB4_HUMAN		15 kDa	unknown	0	0	0	0	0
845.2	TRUE	Empty	Spliceosome RNA helicase DDX39B OS=Homo sapiens OX=9606 GN=DDX39B PE=1 SV=1	sp|Q13838|DX39B_HUMAN		49 kDa	unknown	0	0	0	0	0
105.2	TRUE	Empty	Serine/arginine repetitive matrix protein 2 (Fragment) OS=Homo sapiens OX=9606 GN=SRRM2 PE=1 SV=1	tr|I3L0N7|I3L0N7_HUMAN		13 kDa	unknown	0	0	0	0	0
604.2	TRUE	Empty	Septin-7 OS=Homo sapiens OX=9606 GN=SEPTIN7 PE=1 SV=2	sp|Q16181|SEPT7_HUMAN		51 kDa	unknown	0	0	0	0	0
798.2	TRUE	Empty	Septin-6 OS=Homo sapiens OX=9606 GN=SEPTIN6 PE=1 SV=4	sp|Q14141|SEPT6_HUMAN (+1)		50 kDa	unknown	0	0	0	0	0
798.1	TRUE	Empty	Septin-11 OS=Homo sapiens OX=9606 GN=SEPTIN11 PE=1 SV=3	sp|Q9NVA2|SEP11_HUMAN (+3)		49 kDa	unknown	0	0	0	0	0
604.3	TRUE	Empty	Septin OS=Homo sapiens OX=9606 GN=SEPTIN7 PE=1 SV=3	tr|E7ES33|E7ES33_HUMAN		49 kDa	unknown	0	0	0	0	0
604.1	TRUE	Empty	Septin OS=Homo sapiens OX=9606 GN=SEPTIN7 PE=1 SV=2	tr|G3V1Q4|G3V1Q4_HUMAN		47 kDa	unknown	0	0	0	0	0
853.2	TRUE	Empty	RuvB-like helicase OS=Homo sapiens OX=9606 GN=RUVBL2 PE=1 SV=1	tr|X6R2L4|X6R2L4_HUMAN		28 kDa	unknown	0	0	0	0	0
538.1	TRUE	Empty	rRNA 2'-O-methyltransferase fibrillarin OS=Homo sapiens OX=9606 GN=FBL PE=1 SV=2	sp|P22087|FBRL_HUMAN		34 kDa	unknown	0	0	0	0	0
538.2	TRUE	Empty	rRNA 2'-O-methyltransferase fibrillarin (Fragment) OS=Homo sapiens OX=9606 GN=FBL PE=1 SV=1	tr|M0QXL5|M0QXL5_HUMAN		27 kDa	unknown	0	0	0	0	0
44.4	TRUE	Empty	RNA-binding protein 39 OS=Homo sapiens OX=9606 GN=RBM39 PE=1 SV=1	tr|F8WF73|F8WF73_HUMAN		7 kDa	unknown	0	0	0	0	0
44.5	TRUE	Empty	RNA-binding protein 39 (Fragment) OS=Homo sapiens OX=9606 GN=RBM39 PE=1 SV=8	tr|H0Y4X3|H0Y4X3_HUMAN		37 kDa	unknown	0	0	0	0	0
44.3	TRUE	Empty	RNA-binding protein 39 (Fragment) OS=Homo sapiens OX=9606 GN=RBM39 PE=1 SV=1	tr|A0A0U1RQW2|A0A0U1RQW2_HUMAN		18 kDa	unknown	0	0	0	0	0
501.2	TRUE	Empty	RNA transcription, translation and transport factor protein (Fragment) OS=Homo sapiens OX=9606 GN=RTRAF PE=1 SV=1	tr|H0YJB9|H0YJB9_HUMAN		15 kDa	unknown	0	0	0	0	0
115.2	TRUE	Empty	RNA helicase OS=Homo sapiens OX=9606 GN=DDX3X PE=1 SV=1	tr|A0A2R8Y4A4|A0A2R8Y4A4_HUMAN		73 kDa	unknown	0	0	0	0	0
115.3	TRUE	Empty	RNA helicase OS=Homo sapiens OX=9606 GN=DDX3X PE=1 SV=1	tr|A0A0D9SF53|A0A0D9SF53_HUMAN		81 kDa	unknown	0	0	0	0	0
568.2	TRUE	Empty	Ribosomal protein L19 OS=Homo sapiens OX=9606 GN=RPL19 PE=1 SV=1	tr|A0A7I2V4U6|A0A7I2V4U6_HUMAN		11 kDa	unknown	0	0	0	0	0
871.2	TRUE	Empty	Ribonuclease inhibitor OS=Homo sapiens OX=9606 GN=RNH1 PE=1 SV=1	tr|E9PMN0|E9PMN0_HUMAN		18 kDa	unknown	0	0	0	0	0
126.4	TRUE	Empty	Receptor of-activated protein C kinase 1 OS=Homo sapiens OX=9606 GN=RACK1 PE=1 SV=1	tr|J3KPE3|J3KPE3_HUMAN		30 kDa	unknown	0	0	0	0	0
126.6	TRUE	Empty	Receptor of-activated protein C kinase 1 OS=Homo sapiens OX=9606 GN=RACK1 PE=1 SV=1	tr|D6RF23|D6RF23_HUMAN		11 kDa	unknown	0	0	0	0	0
126.1	TRUE	Empty	Receptor of-activated protein C kinase 1 (Fragment) OS=Homo sapiens OX=9606 GN=RACK1 PE=1 SV=1	tr|D6R9L0|D6R9L0_HUMAN		33 kDa	unknown	0	0	0	0	0
126.2	TRUE	Empty	Receptor of-activated protein C kinase 1 (Fragment) OS=Homo sapiens OX=9606 GN=RACK1 PE=1 SV=1	tr|H0YAF8|H0YAF8_HUMAN		22 kDa	unknown	0	0	0	0	0
126.3	TRUE	Empty	Receptor of-activated protein C kinase 1 (Fragment) OS=Homo sapiens OX=9606 GN=RACK1 PE=1 SV=1	tr|D6REE5|D6REE5_HUMAN		35 kDa	unknown	0	0	0	0	0
126.5	TRUE	Empty	Receptor of-activated protein C kinase 1 (Fragment) OS=Homo sapiens OX=9606 GN=RACK1 PE=1 SV=1	tr|D6RFX4|D6RFX4_HUMAN		21 kDa	unknown	0	0	0	0	0
199.5	TRUE	Empty	Ras-related protein Rab-35 OS=Homo sapiens OX=9606 GN=RAB35 PE=1 SV=1	sp|Q15286|RAB35_HUMAN (+1)		23 kDa	unknown	0	0	0	0	0
199.6	TRUE	Empty	Ras-related protein Rab-1A OS=Homo sapiens OX=9606 GN=RAB1A PE=1 SV=3	sp|P62820|RAB1A_HUMAN		23 kDa	unknown	0	0	0	0	0
199.7	TRUE	Empty	Ras-related protein Rab-10 OS=Homo sapiens OX=9606 GN=RAB10 PE=1 SV=1	sp|P61026|RAB10_HUMAN		23 kDa	unknown	0	0	0	0	0
116.2	TRUE	Empty	Pyruvate kinase (Fragment) OS=Homo sapiens OX=9606 GN=PKM PE=1 SV=1	tr|H3BTN5|H3BTN5_HUMAN		53 kDa	unknown	0	0	0	0	0
848.2	TRUE	Empty	PX domain-containing protein kinase-like protein OS=Homo sapiens OX=9606 GN=PXK PE=1 SV=1	tr|A0A0C4DG95|A0A0C4DG95_HUMAN		64 kDa	unknown	0	0	0	0	0
49.3	TRUE	Empty	Putative RNA-binding protein Luc7-like 2 OS=Homo sapiens OX=9606 GN=LUC7L2 PE=1 SV=1	tr|F8WEU3|F8WEU3_HUMAN (+1)		9 kDa	unknown	0	0	0	0	0
74.5	TRUE	Empty	Putative heat shock protein HSP 90-beta-3 OS=Homo sapiens OX=9606 GN=HSP90AB3P PE=5 SV=1	sp|Q58FF7|H90B3_HUMAN		68 kDa	unknown	0	0	0	0	0
12.3	TRUE	Empty	Putative beta-actin-like protein 3 OS=Homo sapiens OX=9606 GN=POTEKP PE=5 SV=1	sp|Q9BYX7|ACTBM_HUMAN		42 kDa	unknown	0	0	0	0	0
17.3	TRUE	Empty	Putative annexin A2-like protein OS=Homo sapiens OX=9606 GN=ANXA2P2 PE=5 SV=2	sp|A6NMY6|AXA2L_HUMAN		39 kDa	unknown	0	0	0	0	0
505.2	TRUE	Empty	Protein disulfide-isomerase OS=Homo sapiens OX=9606 GN=P4HB PE=4 SV=1	tr|A0A7P0T9D6|A0A7P0T9D6_HUMAN		59 kDa	unknown	0	0	0	0	0
505.1	TRUE	Empty	Protein disulfide-isomerase OS=Homo sapiens OX=9606 GN=P4HB PE=1 SV=2	tr|I3L4M2|I3L4M2_HUMAN		61 kDa	unknown	0	0	0	0	0
781.2	TRUE	Empty	Prohibitin OS=Homo sapiens OX=9606 GN=PHB2 PE=1 SV=3	tr|J3KPX7|J3KPX7_HUMAN		29 kDa	unknown	0	0	0	0	0
160.2	TRUE	Empty	Programmed cell death 6-interacting protein OS=Homo sapiens OX=9606 GN=PDCD6IP PE=1 SV=1	tr|A0A3B3IT07|A0A3B3IT07_HUMAN		33 kDa	unknown	0	0	0	0	0
352.2	TRUE	Empty	Probable E3 ubiquitin-protein ligase MID2 OS=Homo sapiens OX=9606 GN=MID2 PE=1 SV=3	sp|Q9UJV3|TRIM1_HUMAN		83 kDa	unknown	0	0	0	0	0
140.2	TRUE	Empty	Pre-rRNA-processing protein TSR1 homolog OS=Homo sapiens OX=9606 GN=TSR1 PE=1 SV=2	tr|I3L1Q5|I3L1Q5_HUMAN		41 kDa	unknown	0	0	0	0	0
230.2	TRUE	Empty	Pre-B-cell leukemia transcription factor-interacting protein 1 OS=Homo sapiens OX=9606 GN=PBXIP1 PE=1 SV=1	tr|Q5T173|Q5T173_HUMAN		33 kDa	unknown	0	0	0	0	0
12.5	TRUE	Empty	POTE ankyrin domain family member F OS=Homo sapiens OX=9606 GN=POTEF PE=1 SV=2	sp|A5A3E0|POTEF_HUMAN		121 kDa	unknown	0	0	0	0	0
12.1	TRUE	Empty	POTE ankyrin domain family member E OS=Homo sapiens OX=9606 GN=POTEE PE=2 SV=3	sp|Q6S8J3|POTEE_HUMAN		121 kDa	unknown	0	0	0	0	0
751.1	TRUE	Empty	Polypyrimidine tract-binding protein 1 OS=Homo sapiens OX=9606 GN=PTBP1 PE=1 SV=1	sp|P26599|PTBP1_HUMAN (+1)		57 kDa	unknown	0	0	0	0	0
751.2	TRUE	Empty	Polypyrimidine tract-binding protein 1 OS=Homo sapiens OX=9606 GN=PTBP1 PE=1 SV=1	tr|A0A7I2V4H6|A0A7I2V4H6_HUMAN		34 kDa	unknown	0	0	0	0	0
14.2	TRUE	Empty	Plectin OS=Homo sapiens OX=9606 GN=PLEC PE=1 SV=9	tr|H0YDN1|H0YDN1_HUMAN		388 kDa	unknown	0	0	0	0	0
272.2	TRUE	Empty	Phenylalanine--tRNA ligase alpha subunit (Fragment) OS=Homo sapiens OX=9606 GN=FARSA PE=1 SV=8	tr|K7EK06|K7EK06_HUMAN		18 kDa	unknown	0	0	0	0	0
409.3	TRUE	Empty	Peroxiredoxin-1 OS=Homo sapiens OX=9606 GN=PRDX1 PE=1 SV=1	tr|A0A0A0MRQ5|A0A0A0MRQ5_HUMAN		11 kDa	unknown	0	0	0	0	0
850.1	TRUE	Empty	Peptidyl-prolyl cis-trans isomerase OS=Homo sapiens OX=9606 GN=PPIA PE=1 SV=1	tr|C9J5S7|C9J5S7_HUMAN		13 kDa	unknown	0	0	0	0	0
444.1	TRUE	Empty	PCAF_N domain-containing protein (Fragment) OS=Homo sapiens OX=9606 PE=4 SV=1	tr|K7ERQ8|K7ERQ8_HUMAN		31 kDa	unknown	0	0	0	0	0
159.1	TRUE	Empty	Patatin-like phospholipase domain-containing protein 6 OS=Homo sapiens OX=9606 GN=PNPLA6 PE=1 SV=3	sp|Q8IY17|PLPL6_HUMAN		151 kDa	unknown	0	0	0	0	0
159.2	TRUE	Empty	Patatin-like phospholipase domain-containing protein 6 OS=Homo sapiens OX=9606 GN=PNPLA6 PE=1 SV=1	tr|A0A384DVU0|A0A384DVU0_HUMAN		150 kDa	unknown	0	0	0	0	0
202.2	TRUE	Empty	Nucleophosmin OS=Homo sapiens OX=9606 GN=NPM1 PE=1 SV=1	tr|A0A7I2V433|A0A7I2V433_HUMAN		17 kDa	unknown	0	0	0	0	0
198.2	TRUE	Empty	Nucleolin OS=Homo sapiens OX=9606 GN=NCL PE=1 SV=9	tr|H7BY16|H7BY16_HUMAN		79 kDa	unknown	0	0	0	0	0
198.1	TRUE	Empty	Nucleolin OS=Homo sapiens OX=9606 GN=NCL PE=1 SV=3	sp|P19338|NUCL_HUMAN (+3)		77 kDa	unknown	0	0	0	0	0
317.2	TRUE	Empty	Nicotinamide phosphoribosyltransferase OS=Homo sapiens OX=9606 GN=NAMPT PE=4 SV=1	tr|A0A7P0TB17|A0A7P0TB17_HUMAN		20 kDa	unknown	0	0	0	0	0
317.3	TRUE	Empty	Nicotinamide phosphoribosyltransferase OS=Homo sapiens OX=9606 GN=NAMPT PE=4 SV=1	tr|A0A7P0T973|A0A7P0T973_HUMAN		50 kDa	unknown	0	0	0	0	0
7.2	TRUE	Empty	Myosin-11 OS=Homo sapiens OX=9606 GN=MYH11 PE=1 SV=3	sp|P35749|MYH11_HUMAN		227 kDa	unknown	0	0	0	0	0
143.2	TRUE	Empty	Myosin light polypeptide 6 OS=Homo sapiens OX=9606 GN=MYL6 PE=1 SV=1	tr|F8W180|F8W180_HUMAN		22 kDa	unknown	0	0	0	0	0
851.2	TRUE	Empty	Mitochondrial ribonuclease P protein 1 (Fragment) OS=Homo sapiens OX=9606 GN=TRMT10C PE=1 SV=1	tr|C9JVB6|C9JVB6_HUMAN		37 kDa	unknown	0	0	0	0	0
275.1	TRUE	Empty	Microtubule-associated protein OS=Homo sapiens OX=9606 GN=MAP4 PE=1 SV=1	tr|E7EVA0|E7EVA0_HUMAN		245 kDa	unknown	0	0	0	0	0
275.2	TRUE	Empty	Microtubule-associated protein OS=Homo sapiens OX=9606 GN=MAP4 PE=1 SV=1	tr|F8W9U4|F8W9U4_HUMAN		88 kDa	unknown	0	0	0	0	0
804.1	TRUE	Empty	Lysosomal acid glucosylceramidase OS=Homo sapiens OX=9606 GN=GBA PE=1 SV=3	sp|P04062|GLCM_HUMAN (+1)		60 kDa	unknown	0	0	0	0	0
419.2	TRUE	Empty	Lamina-associated polypeptide 2, isoform alpha OS=Homo sapiens OX=9606 GN=TMPO PE=1 SV=2	sp|P42166|LAP2A_HUMAN		75 kDa	unknown	0	0	0	0	0
2.13	TRUE	Empty	Keratin, type II cytoskeletal 8 OS=Homo sapiens OX=9606 GN=KRT8 PE=1 SV=7	sp|P05787|K2C8_HUMAN		54 kDa	unknown	0	0	0	0	0
2.22	TRUE	Empty	Keratin, type II cytoskeletal 79 OS=Homo sapiens OX=9606 GN=KRT79 PE=1 SV=2	sp|Q5XKE5|K2C79_HUMAN		58 kDa	unknown	0	0	0	0	0
2.2	TRUE	Empty	Keratin, type II cytoskeletal 75 OS=Homo sapiens OX=9606 GN=KRT75 PE=1 SV=2	sp|O95678|K2C75_HUMAN		60 kDa	unknown	0	0	0	0	0
2.15	TRUE	Empty	Keratin, type II cytoskeletal 74 OS=Homo sapiens OX=9606 GN=KRT74 PE=1 SV=2	sp|Q7RTS7|K2C74_HUMAN (+1)		58 kDa	unknown	0	0	0	0	0
2.6	TRUE	Empty	Keratin, type II cytoskeletal 73 OS=Homo sapiens OX=9606 GN=KRT73 PE=1 SV=1	sp|Q86Y46|K2C73_HUMAN		59 kDa	unknown	0	0	0	0	0
2.14	TRUE	Empty	Keratin, type II cytoskeletal 72 OS=Homo sapiens OX=9606 GN=KRT72 PE=1 SV=2	sp|Q14CN4|K2C72_HUMAN		56 kDa	unknown	0	0	0	0	0
2.7	TRUE	Empty	Keratin, type II cytoskeletal 71 OS=Homo sapiens OX=9606 GN=KRT71 PE=1 SV=3	sp|Q3SY84|K2C71_HUMAN		57 kDa	unknown	0	0	0	0	0
2.1	TRUE	Empty	Keratin, type II cytoskeletal 7 OS=Homo sapiens OX=9606 GN=KRT7 PE=1 SV=5	sp|P08729|K2C7_HUMAN		51 kDa	unknown	0	0	0	0	0
2.16	TRUE	Empty	Keratin, type II cytoskeletal 6A OS=Homo sapiens OX=9606 GN=KRT6A PE=1 SV=3	sp|P02538|K2C6A_HUMAN		60 kDa	unknown	0	0	0	0	0
2.12	TRUE	Empty	Keratin, type II cytoskeletal 4 OS=Homo sapiens OX=9606 GN=KRT4 PE=1 SV=5	sp|P19013|K2C4_HUMAN		56 kDa	unknown	0	0	0	0	0
2.8	TRUE	Empty	Keratin, type II cytoskeletal 3 OS=Homo sapiens OX=9606 GN=KRT3 PE=1 SV=3	sp|P12035|K2C3_HUMAN		64 kDa	unknown	0	0	0	0	0
2.21	TRUE	Empty	Keratin, type II cytoskeletal 2 oral OS=Homo sapiens OX=9606 GN=KRT76 PE=1 SV=2	sp|Q01546|K22O_HUMAN		66 kDa	unknown	0	0	0	0	0
2.9	TRUE	Empty	Keratin, type II cuticular Hb4 OS=Homo sapiens OX=9606 GN=KRT84 PE=2 SV=2	sp|Q9NSB2|KRT84_HUMAN		65 kDa	unknown	0	0	0	0	0
8.2	TRUE	Empty	Keratin, type I cytoskeletal 9 OS=Homo sapiens OX=9606 GN=KRT9 PE=1 SV=1	tr|K7EQQ3|K7EQQ3_HUMAN		40 kDa	unknown	0	0	0	0	0
4.7	TRUE	Empty	Keratin, type I cytoskeletal 28 OS=Homo sapiens OX=9606 GN=KRT28 PE=1 SV=2	sp|Q7Z3Y7|K1C28_HUMAN		51 kDa	unknown	0	0	0	0	0
4.13	TRUE	Empty	Keratin, type I cytoskeletal 27 OS=Homo sapiens OX=9606 GN=KRT27 PE=1 SV=2	sp|Q7Z3Y8|K1C27_HUMAN		50 kDa	unknown	0	0	0	0	0
4.11	TRUE	Empty	Keratin, type I cytoskeletal 26 OS=Homo sapiens OX=9606 GN=KRT26 PE=1 SV=2	sp|Q7Z3Y9|K1C26_HUMAN		52 kDa	unknown	0	0	0	0	0
4.8	TRUE	Empty	Keratin, type I cytoskeletal 19 OS=Homo sapiens OX=9606 GN=KRT19 PE=1 SV=4	sp|P08727|K1C19_HUMAN		44 kDa	unknown	0	0	0	0	0
4.2	TRUE	Empty	Keratin, type I cytoskeletal 17 OS=Homo sapiens OX=9606 GN=KRT17 PE=1 SV=2	sp|Q04695|K1C17_HUMAN		48 kDa	unknown	0	0	0	0	0
4.12	TRUE	Empty	Keratin, type I cytoskeletal 17 (Fragment) OS=Homo sapiens OX=9606 GN=KRT17 PE=1 SV=1	tr|K7ESE1|K7ESE1_HUMAN		11 kDa	unknown	0	0	0	0	0
4.9	TRUE	Empty	Keratin, type I cytoskeletal 16 (Fragment) OS=Homo sapiens OX=9606 GN=KRT16 PE=1 SV=1	tr|K7ENW6|K7ENW6_HUMAN		19 kDa	unknown	0	0	0	0	0
4.5	TRUE	Empty	Keratin, type I cytoskeletal 15 OS=Homo sapiens OX=9606 GN=KRT15 PE=1 SV=3	sp|P19012|K1C15_HUMAN		49 kDa	unknown	0	0	0	0	0
4.1	TRUE	Empty	Keratin, type I cytoskeletal 13 (Fragment) OS=Homo sapiens OX=9606 GN=KRT13 PE=1 SV=1	tr|K7EMD9|K7EMD9_HUMAN		19 kDa	unknown	0	0	0	0	0
4.6	TRUE	Empty	Keratin, type I cytoskeletal 12 OS=Homo sapiens OX=9606 GN=KRT12 PE=1 SV=1	sp|Q99456|K1C12_HUMAN		54 kDa	unknown	0	0	0	0	0
689.2	TRUE	Empty	Iron-sulfur protein NUBPL (Fragment) OS=Homo sapiens OX=9606 GN=NUBPL PE=1 SV=1	tr|H0YHR7|H0YHR7_HUMAN		13 kDa	unknown	0	0	0	0	0
433.2	TRUE	Empty	Immunoglobulin kappa variable 2D-29 OS=Homo sapiens OX=9606 GN=IGKV2D-29 PE=3 SV=1	sp|A0A075B6S2|KVD29_HUMAN (+2)		13 kDa	unknown	0	0	0	0	0
433.4	TRUE	Empty	Immunoglobulin kappa variable 2-40 OS=Homo sapiens OX=9606 GN=IGKV2-40 PE=3 SV=2	sp|A0A087WW87|KV240_HUMAN (+2)		13 kDa	unknown	0	0	0	0	0
433.1	TRUE	Empty	Immunoglobulin kappa variable 2-30 OS=Homo sapiens OX=9606 GN=IGKV2-30 PE=3 SV=2	sp|P06310|KV230_HUMAN		13 kDa	unknown	0	0	0	0	0
433.3	TRUE	Empty	Immunoglobulin kappa variable 2-29 OS=Homo sapiens OX=9606 GN=IGKV2-29 PE=3 SV=2	sp|A2NJV5|KV229_HUMAN		13 kDa	unknown	0	0	0	0	0
37.4	TRUE	Empty	HSPA1L (Fragment) OS=Homo sapiens OX=9606 GN=HSPA1L PE=1 SV=1	tr|Q53FA3|Q53FA3_HUMAN		70 kDa	unknown	0	0	0	0	0
237.2	TRUE	Empty	Histone H2B type 1-L OS=Homo sapiens OX=9606 GN=H2BC13 PE=1 SV=3	sp|Q99880|H2B1L_HUMAN		14 kDa	unknown	0	0	0	0	0
237.1	TRUE	Empty	Histone H2B type 1-K OS=Homo sapiens OX=9606 GN=H2BC12 PE=1 SV=3	sp|O60814|H2B1K_HUMAN (+7)		14 kDa	unknown	0	0	0	0	0
237.3	TRUE	Empty	Histone H2B type 1-A OS=Homo sapiens OX=9606 GN=H2BC1 PE=1 SV=3	sp|Q96A08|H2B1A_HUMAN		14 kDa	unknown	0	0	0	0	0
499.2	TRUE	Empty	Histone H2A OS=Homo sapiens OX=9606 GN=MACROH2A2 PE=1 SV=1	tr|A0A7I2YQD6|A0A7I2YQD6_HUMAN		29 kDa	unknown	0	0	0	0	0
196.4	TRUE	Empty	Heterogeneous nuclear ribonucleoproteins C1/C2 OS=Homo sapiens OX=9606 GN=HNRNPC PE=1 SV=1	tr|B4DSU6|B4DSU6_HUMAN		16 kDa	unknown	0	0	0	0	0
171.2	TRUE	Empty	Heterogeneous nuclear ribonucleoprotein U OS=Homo sapiens OX=9606 GN=HNRNPU PE=1 SV=1	tr|A0A1W2PP34|A0A1W2PP34_HUMAN (+1)		61 kDa	unknown	0	0	0	0	0
239.3	TRUE	Empty	Heterogeneous nuclear ribonucleoprotein M (Fragment) OS=Homo sapiens OX=9606 GN=HNRNPM PE=1 SV=8	tr|M0R019|M0R019_HUMAN		38 kDa	unknown	0	0	0	0	0
239.2	TRUE	Empty	Heterogeneous nuclear ribonucleoprotein M (Fragment) OS=Homo sapiens OX=9606 GN=HNRNPM PE=1 SV=1	tr|M0QY96|M0QY96_HUMAN		12 kDa	unknown	0	0	0	0	0
610.1	TRUE	Empty	Heterogeneous nuclear ribonucleoprotein H (Fragment) OS=Homo sapiens OX=9606 GN=HNRNPH1 PE=1 SV=1	tr|E7EQJ0|E7EQJ0_HUMAN		13 kDa	unknown	0	0	0	0	0
610.2	TRUE	Empty	Heterogeneous nuclear ribonucleoprotein H (Fragment) OS=Homo sapiens OX=9606 GN=HNRNPH1 PE=1 SV=1	tr|D6RIT2|D6RIT2_HUMAN		18 kDa	unknown	0	0	0	0	0
196.3	TRUE	Empty	Heterogeneous nuclear ribonucleoprotein C-like 2 OS=Homo sapiens OX=9606 GN=HNRNPCL2 PE=1 SV=1	sp|B2RXH8|HNRC2_HUMAN (+1)		32 kDa	unknown	0	0	0	0	0
196.1	TRUE	Empty	Heterogeneous nuclear ribonucleoprotein C-like 1 OS=Homo sapiens OX=9606 GN=HNRNPCL1 PE=1 SV=1	sp|O60812|HNRC1_HUMAN		32 kDa	unknown	0	0	0	0	0
925.1	TRUE	Empty	Hemoglobin subunit gamma-1 OS=Homo sapiens OX=9606 GN=HBG1 PE=1 SV=2	sp|P69891|HBG1_HUMAN (+2)		16 kDa	unknown	0	0	0	0	0
925.2	TRUE	Empty	Hemoglobin subunit beta OS=Homo sapiens OX=9606 GN=HBB PE=1 SV=2	sp|P68871|HBB_HUMAN (+2)		16 kDa	unknown	0	0	0	0	0
37.5	TRUE	Empty	Heat shock cognate 71 kDa protein (Fragment) OS=Homo sapiens OX=9606 GN=HSPA8 PE=1 SV=1	tr|E9PN89|E9PN89_HUMAN		35 kDa	unknown	0	0	0	0	0
37.6	TRUE	Empty	Heat shock cognate 71 kDa protein (Fragment) OS=Homo sapiens OX=9606 GN=HSPA8 PE=1 SV=1	tr|E9PS65|E9PS65_HUMAN		25 kDa	unknown	0	0	0	0	0
119.2	TRUE	Empty	HCG1985580, isoform CRA_c OS=Homo sapiens OX=9606 GN=PDCD6 PE=1 SV=1	tr|A0A024QZ42|A0A024QZ42_HUMAN		14 kDa	unknown	0	0	0	0	0
662.1	TRUE	Empty	H(+)/Cl(-) exchange transporter 7 OS=Homo sapiens OX=9606 GN=CLCN7 PE=1 SV=2	sp|P51798|CLCN7_HUMAN		89 kDa	unknown	0	0	0	0	0
170.2	TRUE	Empty	Guanine nucleotide-binding protein G(o) subunit alpha OS=Homo sapiens OX=9606 GN=GNAO1 PE=1 SV=4	sp|P09471|GNAO_HUMAN		40 kDa	unknown	0	0	0	0	0
170.3	TRUE	Empty	Guanine nucleotide-binding protein G(i) subunit alpha-3 OS=Homo sapiens OX=9606 GN=GNAI3 PE=1 SV=3	sp|P08754|GNAI3_HUMAN		41 kDa	unknown	0	0	0	0	0
170.4	TRUE	Empty	Guanine nucleotide-binding protein G(i) subunit alpha-1 OS=Homo sapiens OX=9606 GN=GNAI1 PE=1 SV=2	sp|P63096|GNAI1_HUMAN		40 kDa	unknown	0	0	0	0	0
307.1	TRUE	Empty	Guanine nucleotide exchange factor H1 OS=Homo sapiens OX=9606 GN=ARHGEF2 PE=1 SV=1	tr|V9GYM8|V9GYM8_HUMAN		116 kDa	unknown	0	0	0	0	0
307.2	TRUE	Empty	Guanine nucleotide exchange factor H1 OS=Homo sapiens OX=9606 GN=ARHGEF2 PE=1 SV=1	tr|A0A5F9ZI21|A0A5F9ZI21_HUMAN		127 kDa	unknown	0	0	0	0	0
852.2	TRUE	Empty	GTP-binding protein RAD (Fragment) OS=Homo sapiens OX=9606 GN=RRAD PE=1 SV=1	tr|J3KRG9|J3KRG9_HUMAN		14 kDa	unknown	0	0	0	0	0
326.2	TRUE	Empty	Glutathione peroxidase OS=Homo sapiens OX=9606 GN=GPX4 PE=1 SV=2	tr|K7ENB4|K7ENB4_HUMAN		20 kDa	unknown	0	0	0	0	0
804.2	TRUE	Empty	Glucosylceramidase OS=Homo sapiens OX=9606 GN=GBA PE=1 SV=1	tr|A0A0G2JNZ5|A0A0G2JNZ5_HUMAN		50 kDa	unknown	0	0	0	0	0
2.18	TRUE	Empty	Glial fibrillary acidic protein OS=Homo sapiens OX=9606 GN=GFAP PE=1 SV=1	tr|A0A1X7SBR3|A0A1X7SBR3_HUMAN		54 kDa	unknown	0	0	0	0	0
2.19	TRUE	Empty	Glial fibrillary acidic protein OS=Homo sapiens OX=9606 GN=GFAP PE=1 SV=1	tr|A0A1W2PR46|A0A1W2PR46_HUMAN		57 kDa	unknown	0	0	0	0	0
463.2	TRUE	Empty	FIP1-like 1 protein OS=Homo sapiens OX=9606 PE=3 SV=1	tr|A0A0B4J203|A0A0B4J203_HUMAN		95 kDa	unknown	0	0	0	0	0
24.1	TRUE	Empty	Filamin-B OS=Homo sapiens OX=9606 GN=FLNB PE=1 SV=2	sp|O75369|FLNB_HUMAN		278 kDa	unknown	0	0	0	0	0
24.3	TRUE	Empty	Filamin-A OS=Homo sapiens OX=9606 GN=FLNA PE=1 SV=1	tr|Q60FE5|Q60FE5_HUMAN		278 kDa	unknown	0	0	0	0	0
537.2	TRUE	Empty	Eukaryotic translation initiation factor 5A-2 OS=Homo sapiens OX=9606 GN=EIF5A2 PE=1 SV=3	sp|Q9GZV4|IF5A2_HUMAN (+1)		17 kDa	unknown	0	0	0	0	0
646.1	TRUE	Empty	Eukaryotic translation initiation factor 2 subunit 3B OS=Homo sapiens OX=9606 GN=EIF2S3B PE=2 SV=2	sp|Q2VIR3|IF2GL_HUMAN		51 kDa	unknown	0	0	0	0	0
646.2	TRUE	Empty	Eukaryotic translation initiation factor 2 subunit 3 OS=Homo sapiens OX=9606 GN=EIF2S3 PE=1 SV=3	sp|P41091|IF2G_HUMAN		51 kDa	unknown	0	0	0	0	0
121.3	TRUE	Empty	Eukaryotic initiation factor 4A-II OS=Homo sapiens OX=9606 GN=EIF4A2 PE=1 SV=2	sp|Q14240|IF4A2_HUMAN (+1)		46 kDa	unknown	0	0	0	0	0
121.4	TRUE	Empty	Eukaryotic initiation factor 4A-I (Fragment) OS=Homo sapiens OX=9606 GN=EIF4A1 PE=1 SV=1	tr|J3KTN0|J3KTN0_HUMAN		14 kDa	unknown	0	0	0	0	0
9.2	TRUE	Empty	Elongation factor 1-alpha OS=Homo sapiens OX=9606 GN=EEF1A1 PE=1 SV=1	tr|A0A7I2V659|A0A7I2V659_HUMAN		50 kDa	unknown	0	0	0	0	0
9.3	TRUE	Empty	Elongation factor 1-alpha OS=Homo sapiens OX=9606 GN=EEF1A1 PE=1 SV=1	tr|A0A7I2V5N4|A0A7I2V5N4_HUMAN		47 kDa	unknown	0	0	0	0	0
9.1	TRUE	Empty	Elongation factor 1-alpha 2 OS=Homo sapiens OX=9606 GN=EEF1A2 PE=1 SV=1	sp|Q05639|EF1A2_HUMAN (+1)		50 kDa	unknown	0	0	0	0	0
5.3	TRUE	Empty	EH domain-containing protein 1 (Fragment) OS=Homo sapiens OX=9606 GN=EHD1 PE=1 SV=1	tr|C9J2Z4|C9J2Z4_HUMAN		35 kDa	unknown	0	0	0	0	0
5.4	TRUE	Empty	EH domain-containing protein 1 (Fragment) OS=Homo sapiens OX=9606 GN=EHD1 PE=1 SV=1	tr|C9JC03|C9JC03_HUMAN		43 kDa	unknown	0	0	0	0	0
261.2	TRUE	Empty	E3 ubiquitin-protein ligase RBBP6 OS=Homo sapiens OX=9606 GN=RBBP6 PE=1 SV=1	sp|Q7Z6E9|RBBP6_HUMAN		202 kDa	unknown	0	0	0	0	0
261.1	TRUE	Empty	E3 ubiquitin-protein ligase RBBP6 (Fragment) OS=Homo sapiens OX=9606 GN=RBBP6 PE=1 SV=1	tr|A0A2R8Y880|A0A2R8Y880_HUMAN		197 kDa	unknown	0	0	0	0	0
56.3	TRUE	Empty	Dihydropyrimidinase-related protein 3 (Fragment) OS=Homo sapiens OX=9606 GN=DPYSL3 PE=1 SV=1	tr|H0YBT4|H0YBT4_HUMAN		22 kDa	unknown	0	0	0	0	0
56.4	TRUE	Empty	Dihydropyrimidinase-related protein 1 OS=Homo sapiens OX=9606 GN=CRMP1 PE=1 SV=1	sp|Q14194|DPYL1_HUMAN (+1)		62 kDa	unknown	0	0	0	0	0
2.5	TRUE	Empty	Desmin OS=Homo sapiens OX=9606 GN=DES PE=1 SV=3	sp|P17661|DESM_HUMAN		54 kDa	unknown	0	0	0	0	0
250.2	TRUE	Empty	Deoxynucleoside triphosphate triphosphohydrolase SAMHD1 OS=Homo sapiens OX=9606 GN=SAMHD1 PE=1 SV=1	tr|A0A2R8YCS7|A0A2R8YCS7_HUMAN		68 kDa	unknown	0	0	0	0	0
616.1	TRUE	Empty	Cytoplasmic FMR1-interacting protein 2 OS=Homo sapiens OX=9606 GN=CYFIP2 PE=1 SV=2	sp|Q96F07|CYFP2_HUMAN		148 kDa	unknown	0	0	0	0	0
616.2	TRUE	Empty	Cytoplasmic FMR1-interacting protein 1 OS=Homo sapiens OX=9606 GN=CYFIP1 PE=1 SV=1	sp|Q7L576|CYFP1_HUMAN		145 kDa	unknown	0	0	0	0	0
10.2	TRUE	Empty	Cytoplasmic dynein 1 heavy chain 1 OS=Homo sapiens OX=9606 GN=DYNC1H1 PE=4 SV=1	tr|A0A7P0TB64|A0A7P0TB64_HUMAN		341 kDa	unknown	0	0	0	0	0
10.3	TRUE	Empty	Cytoplasmic dynein 1 heavy chain 1 OS=Homo sapiens OX=9606 GN=DYNC1H1 PE=1 SV=2	tr|A0A2R8Y6H2|A0A2R8Y6H2_HUMAN		456 kDa	unknown	0	0	0	0	0
575.2	TRUE	Empty	Cyclin-dependent kinase 11B OS=Homo sapiens OX=9606 GN=CDK11B PE=1 SV=1	tr|A0A0D9SER5|A0A0D9SER5_HUMAN		90 kDa	unknown	0	0	0	0	0
575.1	TRUE	Empty	Cyclin-dependent kinase 11A OS=Homo sapiens OX=9606 GN=CDK11A PE=1 SV=4	sp|Q9UQ88|CD11A_HUMAN		91 kDa	unknown	0	0	0	0	0
304.1	TRUE	Empty	Cofilin-2 OS=Homo sapiens OX=9606 GN=CFL2 PE=1 SV=1	sp|Q9Y281|COF2_HUMAN		19 kDa	unknown	0	0	0	0	0
304.3	TRUE	Empty	Cofilin, non-muscle isoform OS=Homo sapiens OX=9606 GN=CFL1 PE=1 SV=1	tr|E9PK25|E9PK25_HUMAN		23 kDa	unknown	0	0	0	0	0
839.2	TRUE	Empty	Coatomer subunit epsilon OS=Homo sapiens OX=9606 GN=COPE PE=1 SV=1	tr|M0R061|M0R061_HUMAN		16 kDa	unknown	0	0	0	0	0
86.2	TRUE	Empty	Coatomer subunit alpha OS=Homo sapiens OX=9606 GN=COPA PE=1 SV=2	sp|P53621|COPA_HUMAN		138 kDa	unknown	0	0	0	0	0
86.1	TRUE	Empty	Coatomer subunit alpha OS=Homo sapiens OX=9606 GN=COPA PE=1 SV=1	tr|A0A3B3IT15|A0A3B3IT15_HUMAN		136 kDa	unknown	0	0	0	0	0
90.2	TRUE	Empty	Clathrin heavy chain 2 OS=Homo sapiens OX=9606 GN=CLTCL1 PE=1 SV=2	sp|P53675|CLH2_HUMAN		187 kDa	unknown	0	0	0	0	0
84.2	TRUE	Empty	Choline-phosphate cytidylyltransferase B OS=Homo sapiens OX=9606 GN=PCYT1B PE=1 SV=1	sp|Q9Y5K3|PCY1B_HUMAN		42 kDa	unknown	0	0	0	0	0
662.2	TRUE	Empty	Chloride channel 7, isoform CRA_c OS=Homo sapiens OX=9606 GN=CLCN7 PE=1 SV=1	tr|H0Y2M6|H0Y2M6_HUMAN		97 kDa	unknown	0	0	0	0	0
286.2	TRUE	Empty	Catenin delta-1 OS=Homo sapiens OX=9606 GN=CTNND1 PE=1 SV=1	tr|A0A669KB62|A0A669KB62_HUMAN		99 kDa	unknown	0	0	0	0	0
658.2	TRUE	Empty	Calponin (Fragment) OS=Homo sapiens OX=9606 GN=CNN1 PE=1 SV=1	tr|K7EQ72|K7EQ72_HUMAN		19 kDa	unknown	0	0	0	0	0
485.1	TRUE	Empty	Calmodulin-1 OS=Homo sapiens OX=9606 GN=CALM1 PE=1 SV=1	sp|P0DP23|CALM1_HUMAN (+2)		17 kDa	unknown	0	0	0	0	0
485.2	TRUE	Empty	Calmodulin 3 (Phosphorylase kinase, delta), isoform CRA_d OS=Homo sapiens OX=9606 GN=CALM1 PE=1 SV=1	tr|M0QZ52|M0QZ52_HUMAN		9 kDa	unknown	0	0	0	0	0
127.2	TRUE	Empty	Caldesmon OS=Homo sapiens OX=9606 GN=CALD1 PE=1 SV=3	sp|Q05682|CALD1_HUMAN		93 kDa	unknown	0	0	0	0	0
127.1	TRUE	Empty	Caldesmon OS=Homo sapiens OX=9606 GN=CALD1 PE=1 SV=1	tr|E9PGZ1|E9PGZ1_HUMAN		62 kDa	unknown	0	0	0	0	0
705.3	TRUE	Empty	Calcium-binding mitochondrial carrier protein Aralar1 OS=Homo sapiens OX=9606 GN=SLC25A12 PE=1 SV=1	tr|B4DGK6|B4DGK6_HUMAN		24 kDa	unknown	0	0	0	0	0
705.2	TRUE	Empty	Calcium-binding mitochondrial carrier protein Aralar1 (Fragment) OS=Homo sapiens OX=9606 GN=SLC25A12 PE=1 SV=1	tr|H0YFB2|H0YFB2_HUMAN		20 kDa	unknown	0	0	0	0	0
494.4	TRUE	Empty	Calcium/calmodulin-dependent protein kinase type II subunit gamma OS=Homo sapiens OX=9606 GN=CAMK2G PE=1 SV=4	sp|Q13555|KCC2G_HUMAN		63 kDa	unknown	0	0	0	0	0
494.5	TRUE	Empty	Calcium/calmodulin-dependent protein kinase type II subunit delta (Fragment) OS=Homo sapiens OX=9606 GN=CAMK2D PE=1 SV=1	tr|H0Y9C2|H0Y9C2_HUMAN		22 kDa	unknown	0	0	0	0	0
494.2	TRUE	Empty	Calcium/calmodulin-dependent protein kinase type II subunit beta OS=Homo sapiens OX=9606 GN=CAMK2B PE=1 SV=3	sp|Q13554|KCC2B_HUMAN		73 kDa	unknown	0	0	0	0	0
494.6	TRUE	Empty	Calcium/calmodulin-dependent protein kinase OS=Homo sapiens OX=9606 GN=CAMK2G PE=1 SV=1	tr|A0A2Q3DQE3|A0A2Q3DQE3_HUMAN (+1)		62 kDa	unknown	0	0	0	0	0
494.3	TRUE	Empty	Calcium/calmodulin-dependent protein kinase OS=Homo sapiens OX=9606 GN=CAMK2A PE=1 SV=1	tr|A0A5F9ZH50|A0A5F9ZH50_HUMAN (+1)		63 kDa	unknown	0	0	0	0	0
416.2	TRUE	Empty	BRISC and BRCA1-A complex member 2 (Fragment) OS=Homo sapiens OX=9606 GN=BABAM2 PE=1 SV=1	tr|F8W733|F8W733_HUMAN		32 kDa	unknown	0	0	0	0	0
849.1	TRUE	Empty	BRISC and BRCA1-A complex member 1 OS=Homo sapiens OX=9606 GN=BABAM1 PE=1 SV=1	sp|Q9NWV8|BABA1_HUMAN (+1)		37 kDa	unknown	0	0	0	0	0
849.2	TRUE	Empty	BRISC and BRCA1-A complex member 1 (Fragment) OS=Homo sapiens OX=9606 GN=BABAM1 PE=1 SV=1	tr|M0R2I2|M0R2I2_HUMAN		26 kDa	unknown	0	0	0	0	0
21.4	TRUE	Empty	Breast cancer anti-estrogen resistance protein 1 OS=Homo sapiens OX=9606 GN=BCAR1 PE=1 SV=1	tr|A0A2R8Y8C4|A0A2R8Y8C4_HUMAN		95 kDa	unknown	0	0	0	0	0
21.1	TRUE	Empty	Breast cancer anti-estrogen resistance protein 1 (Fragment) OS=Homo sapiens OX=9606 GN=BCAR1 PE=1 SV=2	tr|H3BQJ7|H3BQJ7_HUMAN (+2)		14 kDa	unknown	0	0	0	0	0
12.2	TRUE	Empty	Beta-actin-like protein 2 OS=Homo sapiens OX=9606 GN=ACTBL2 PE=1 SV=2	sp|Q562R1|ACTBL_HUMAN		42 kDa	unknown	0	0	0	0	0
115.4	TRUE	Empty	ATP-dependent RNA helicase DDX3X (Fragment) OS=Homo sapiens OX=9606 GN=DDX3X PE=1 SV=2	tr|A0A087WVZ1|A0A087WVZ1_HUMAN		20 kDa	unknown	0	0	0	0	0
214.2	TRUE	Empty	ATP-dependent RNA helicase DDX1 OS=Homo sapiens OX=9606 GN=DDX1 PE=1 SV=1	tr|A0A7I2V2M5|A0A7I2V2M5_HUMAN		81 kDa	unknown	0	0	0	0	0
270.2	TRUE	Empty	ATP-dependent 6-phosphofructokinase, platelet type OS=Homo sapiens OX=9606 GN=PFKP PE=1 SV=2	tr|B1APP6|B1APP6_HUMAN		63 kDa	unknown	0	0	0	0	0
191.2	TRUE	Empty	ATPase family AAA domain-containing protein 3C OS=Homo sapiens OX=9606 GN=ATAD3C PE=2 SV=2	sp|Q5T2N8|ATD3C_HUMAN		46 kDa	unknown	0	0	0	0	0
191.4	TRUE	Empty	ATPase family AAA domain-containing protein 3A (Fragment) OS=Homo sapiens OX=9606 GN=ATAD3A PE=1 SV=2	tr|Q5SV16|Q5SV16_HUMAN		29 kDa	unknown	0	0	0	0	0
102.2	TRUE	Empty	ATP synthase subunit O, mitochondrial OS=Homo sapiens OX=9606 GN=ATP5PO PE=3 SV=1	tr|A0A494C0K9|A0A494C0K9_HUMAN		17 kDa	unknown	0	0	0	0	0
102.3	TRUE	Empty	ATP synthase subunit O, mitochondrial (Fragment) OS=Homo sapiens OX=9606 GN=ATP5PO PE=1 SV=1	tr|H7C068|H7C068_HUMAN		10 kDa	unknown	0	0	0	0	0
328.2	TRUE	Empty	AP-2 complex subunit alpha-2 OS=Homo sapiens OX=9606 GN=AP2A2 PE=1 SV=2	sp|O94973|AP2A2_HUMAN (+1)		104 kDa	unknown	0	0	0	0	0
328.3	TRUE	Empty	AP-2 complex subunit alpha-2 (Fragment) OS=Homo sapiens OX=9606 GN=AP2A2 PE=1 SV=1	tr|A0A0G2JQM1|A0A0G2JQM1_HUMAN		71 kDa	unknown	0	0	0	0	0
328.1	TRUE	Empty	AP-2 complex subunit alpha-1 OS=Homo sapiens OX=9606 GN=AP2A1 PE=1 SV=3	sp|O95782|AP2A1_HUMAN		108 kDa	unknown	0	0	0	0	0
17.2	TRUE	Empty	Annexin OS=Homo sapiens OX=9606 GN=ANXA2 PE=1 SV=1	tr|H0YLV6|H0YLV6_HUMAN		14 kDa	unknown	0	0	0	0	0
473.2	TRUE	Empty	Alpha-adducin OS=Homo sapiens OX=9606 GN=ADD1 PE=1 SV=2	sp|P35611|ADDA_HUMAN		81 kDa	unknown	0	0	0	0	0
473.1	TRUE	Empty	Alpha-adducin OS=Homo sapiens OX=9606 GN=ADD1 PE=1 SV=1	tr|E7ENY0|E7ENY0_HUMAN (+1)		73 kDa	unknown	0	0	0	0	0
706.1	TRUE	Empty	Alkyldihydroxyacetonephosphate synthase, peroxisomal OS=Homo sapiens OX=9606 GN=AGPS PE=4 SV=1	tr|A0A7P0TAU9|A0A7P0TAU9_HUMAN (+1)		46 kDa	unknown	0	0	0	0	0
706.2	TRUE	Empty	Alkyldihydroxyacetonephosphate synthase, peroxisomal OS=Homo sapiens OX=9606 GN=AGPS PE=4 SV=1	tr|A0A7P0T984|A0A7P0T984_HUMAN		69 kDa	unknown	0	0	0	0	0
97.2	TRUE	Empty	Albumin OS=Homo sapiens OX=9606 GN=ALB PE=1 SV=2	sp|P02768|ALBU_HUMAN (+5)		69 kDa	unknown	0	0	0	0	0
12.9	TRUE	Empty	Actin, gamma-enteric smooth muscle OS=Homo sapiens OX=9606 GN=ACTG2 PE=1 SV=1	tr|B8ZZJ2|B8ZZJ2_HUMAN		13 kDa	unknown	0	0	0	0	0
12.11	TRUE	Empty	Actin, cytoplasmic 2 OS=Homo sapiens OX=9606 GN=ACTG1 PE=4 SV=1	tr|A0A7P0TBL1|A0A7P0TBL1_HUMAN		6 kDa	unknown	0	0	0	0	0
12.8	TRUE	Empty	Actin, cytoplasmic 1 (Fragment) OS=Homo sapiens OX=9606 GN=ACTB PE=1 SV=1	tr|A0A2R8Y793|A0A2R8Y793_HUMAN		34 kDa	unknown	0	0	0	0	0
12.6	TRUE	Empty	Actin, alpha skeletal muscle OS=Homo sapiens OX=9606 GN=ACTA1 PE=1 SV=3	tr|A6NL76|A6NL76_HUMAN		28 kDa	unknown	0	0	0	0	0
226.2	TRUE	Empty	60S ribosomal protein L9 OS=Homo sapiens OX=9606 GN=RPL9 PE=1 SV=2	tr|H0Y9V9|H0Y9V9_HUMAN		13 kDa	unknown	0	0	0	0	0
699.2	TRUE	Empty	60S ribosomal protein L7a OS=Homo sapiens OX=9606 GN=RPL7A PE=1 SV=1	tr|Q5T8U2|Q5T8U2_HUMAN		17 kDa	unknown	0	0	0	0	0
227.2	TRUE	Empty	60S ribosomal protein L3 (Fragment) OS=Homo sapiens OX=9606 GN=RPL3 PE=1 SV=1	tr|H7C3M2|H7C3M2_HUMAN		30 kDa	unknown	0	0	0	0	0
372.1	TRUE	Empty	60S acidic ribosomal protein P0 OS=Homo sapiens OX=9606 GN=RPLP0 PE=1 SV=1	sp|P05388|RLA0_HUMAN		34 kDa	unknown	0	0	0	0	0
372.2	TRUE	Empty	60S acidic ribosomal protein P0 (Fragment) OS=Homo sapiens OX=9606 GN=RPLP0 PE=1 SV=1	tr|F8VW21|F8VW21_HUMAN		27 kDa	unknown	0	0	0	0	0
372.3	TRUE	Empty	60S acidic ribosomal protein P0 (Fragment) OS=Homo sapiens OX=9606 GN=RPLP0 PE=1 SV=1	tr|F8VPE8|F8VPE8_HUMAN		17 kDa	unknown	0	0	0	0	0
303.2	TRUE	Empty	60 kDa poly(U)-binding-splicing factor (Fragment) OS=Homo sapiens OX=9606 GN=PUF60 PE=1 SV=1	tr|A0A0J9YVP6|A0A0J9YVP6_HUMAN (+1)		57 kDa	unknown	0	0	0	0	0
306.2	TRUE	Empty	60 kDa chaperonin OS=Homo sapiens OX=9606 GN=HSPD1 PE=1 SV=1	tr|A0A7I2V369|A0A7I2V369_HUMAN		35 kDa	unknown	0	0	0	0	0
306.3	TRUE	Empty	60 kDa chaperonin OS=Homo sapiens OX=9606 GN=HSPD1 PE=1 SV=1	tr|A0A7I2V5M1|A0A7I2V5M1_HUMAN		40 kDa	unknown	0	0	0	0	0
46.2	TRUE	Empty	40S ribosomal protein S7 (Fragment) OS=Homo sapiens OX=9606 GN=RPS7 PE=1 SV=1	tr|A0A2R8Y623|A0A2R8Y623_HUMAN		19 kDa	unknown	0	0	0	0	0
268.2	TRUE	Empty	40S ribosomal protein S5 OS=Homo sapiens OX=9606 GN=RPS5 PE=1 SV=1	tr|M0R0R2|M0R0R2_HUMAN		25 kDa	unknown	0	0	0	0	0
91.2	TRUE	Empty	40S ribosomal protein S17 OS=Homo sapiens OX=9606 GN=RPS17 PE=1 SV=1	tr|H0YN88|H0YN88_HUMAN		16 kDa	unknown	0	0	0	0	0
318.2	TRUE	Empty	40S ribosomal protein S15a (Fragment) OS=Homo sapiens OX=9606 PE=3 SV=2	tr|H3BN98|H3BN98_HUMAN		27 kDa	unknown	0	0	0	0	0
446.2	TRUE	Empty	40S ribosomal protein S15 OS=Homo sapiens OX=9606 GN=RPS15 PE=1 SV=2	sp|P62841|RS15_HUMAN (+1)		17 kDa	unknown	0	0	0	0	0
446.1	TRUE	Empty	40S ribosomal protein S15 OS=Homo sapiens OX=9606 GN=RPS15 PE=1 SV=1	tr|A0A0B4J2B4|A0A0B4J2B4_HUMAN		14 kDa	unknown	0	0	0	0	0
446.3	TRUE	Empty	40S ribosomal protein S15 OS=Homo sapiens OX=9606 GN=RPS15 PE=1 SV=1	tr|S4R417|S4R417_HUMAN		16 kDa	unknown	0	0	0	0	0
404.2	TRUE	Empty	3-ketoacyl-CoA thiolase, mitochondrial OS=Homo sapiens OX=9606 GN=ACAA2 PE=1 SV=1	tr|K7EME0|K7EME0_HUMAN		36 kDa	unknown	0	0	0	0	0
654.2	TRUE	Empty	26S proteasome regulatory subunit 8 (Fragment) OS=Homo sapiens OX=9606 GN=PSMC5 PE=1 SV=1	tr|J3QSA9|J3QSA9_HUMAN		29 kDa	unknown	0	0	0	0	0

## Sheet: Table S1D
Product Type	Name	Insert Length	Insert Sequence	Insertion Point Name	Construct Length	Construct Sequence	Vector Length	Vector Sequence	Vector Name	Replication Origin	Copy Number	Resistance Marker	Tube ID	NGS QC	Yield QC	Yield (ng)	Scale	Order #
Clonal Gene	GRA47_FL	1636	CTTGTTCTTTTTGCAGAAGCTCAGAATAAACGCTCAACTTTGGATGAAAGTGGTAAGCGTTCACGCCTCTCACCCAAGTGCAAGCGGTTTACGGGGTCTGGCCAGTCTACCTCGGCTGAGGGCTTTCTGTGTGGTAATGGCTCGCAGTGCATCTCGCCCTAGTCGTCCCAGTACAACGAGTGTGGGTAGGCGCTTAGCAGGAAGTTTCTTACTTGTTGCACTAGCACTTGCCTGTAGTTTGGCTCCGCCTTCCCTTTCCCCACCTTCCAGGTCACCTACGTCATTTCTGCCCAATGCCTCATTTGCTGCATGTATGGCACCACCACCCCCAAATCAAATAGGCGATATTAAACGTGTTGTTTTGAGGCTAGAGGCAAAAGATGGAAAGGTATATGATTT…	EcoRI_NotI	6982	GCGGCCGCACTCGAGCACCACCACCACCACCACTGAGATCCGGCTGCTAACAAAGCCCGAAAGGAAGCTGAGTTGGCTGCTGCCACCGCTGAGCAATAACTAGCATAACCCCTTGGGGCCTCTAAACGGGTCTTGAGGGGTTTTTTGCTGAAAGGAGGAACTATATCCGGATTGGCGAATGGGACGCGCCCTGTAGCGGCGCATTAAGCGCGGCGGGTGTGGTGGTTACGCGCAGCGTGACCGCTACACTTGCCAGCGCCCTAGCGCCCGCTCCTTTCGCTTTCTTCCCTTCCTTTCTCGCCACGTTCGCCGGCTTTCCCCGTCAAGCTCTAAATCGGGGGCTCCCTTTAGGGTTCCGATTTAGTGCTTTACGGCACCTCGACCCCAAAAAACTTGATT…	5346	GCGGCCGCACTCGAGCACCACCACCACCACCACTGAGATCCGGCTGCTAACAAAGCCCGAAAGGAAGCTGAGTTGGCTGCTGCCACCGCTGAGCAATAACTAGCATAACCCCTTGGGGCCTCTAAACGGGTCTTGAGGGGTTTTTTGCTGAAAGGAGGAACTATATCCGGATTGGCGAATGGGACGCGCCCTGTAGCGGCGCATTAAGCGCGGCGGGTGTGGTGGTTACGCGCAGCGTGACCGCTACACTTGCCAGCGCCCTAGCGCCCGCTCCTTTCGCTTTCTTCCCTTCCTTTCTCGCCACGTTCGCCGGCTTTCCCCGTCAAGCTCTAAATCGGGGGCTCCCTTTAGGGTTCCGATTTAGTGCTTTACGGCACCTCGACCCCAAAAAACTTGATT…	pET-21(+)	OriginOfReplication.pMB1	CopyNumber.medium	AMP	tSHPs0622B592801HX	Pass	Pass	778	50ng-2µg	Q-181229
Clonal Gene	GRA72	1747	CTTGTTCTTTTTGCAGAAGCTCAGAATAAACGCTCAACTTTGGATGATGCAAACCAAACCCAGCTCCTTGGTGGGCGACGGATGTTCCTACGGCACTTGTGGGTTGATGCAATTATCACCTCAAAAGCTTCCAACTCCTTGTAGCGGCGGAACCGCTTACGTTTCTAGATACCGCAAGACCCTCTCCCACTGCGGGCCATTAATGTTCCTGTTTCTTCTCTTTCTAGTCTGCTCTATCGCTCTCGACGCCGGGGTCTCTACAAGGGTGGGTGCTGTTCTCCGAAGGGCAATGCGCCATGATATTCTCCGTTCTAGGTCATTCCAAGCTCCGCCACCAGTGCGAGATCGGTCTGTCGCTCAAGAAGGTAACGCTGTTTCACCTGAGTATAGAGTAGTTAA…	EcoRI_NotI	7093	GCGGCCGCACTCGAGCACCACCACCACCACCACTGAGATCCGGCTGCTAACAAAGCCCGAAAGGAAGCTGAGTTGGCTGCTGCCACCGCTGAGCAATAACTAGCATAACCCCTTGGGGCCTCTAAACGGGTCTTGAGGGGTTTTTTGCTGAAAGGAGGAACTATATCCGGATTGGCGAATGGGACGCGCCCTGTAGCGGCGCATTAAGCGCGGCGGGTGTGGTGGTTACGCGCAGCGTGACCGCTACACTTGCCAGCGCCCTAGCGCCCGCTCCTTTCGCTTTCTTCCCTTCCTTTCTCGCCACGTTCGCCGGCTTTCCCCGTCAAGCTCTAAATCGGGGGCTCCCTTTAGGGTTCCGATTTAGTGCTTTACGGCACCTCGACCCCAAAAAACTTGATT…	5346	GCGGCCGCACTCGAGCACCACCACCACCACCACTGAGATCCGGCTGCTAACAAAGCCCGAAAGGAAGCTGAGTTGGCTGCTGCCACCGCTGAGCAATAACTAGCATAACCCCTTGGGGCCTCTAAACGGGTCTTGAGGGGTTTTTTGCTGAAAGGAGGAACTATATCCGGATTGGCGAATGGGACGCGCCCTGTAGCGGCGCATTAAGCGCGGCGGGTGTGGTGGTTACGCGCAGCGTGACCGCTACACTTGCCAGCGCCCTAGCGCCCGCTCCTTTCGCTTTCTTCCCTTCCTTTCTCGCCACGTTCGCCGGCTTTCCCCGTCAAGCTCTAAATCGGGGGCTCCCTTTAGGGTTCCGATTTAGTGCTTTACGGCACCTCGACCCCAAAAAACTTGATT…	pET-21(+)	OriginOfReplication.pMB1	CopyNumber.medium	AMP	tSHPs0622B592802HX	Pass	Pass	752	50ng-2µg	Q-181229
Clonal Gene	GRA47_Truncated	1366	CTTGTTCTTTTTGCAGAAGCTCAGAATAAACGCTCAACTTTGGATGGCCCCACCACCACCAAATCAAATAGGCGATATTAAACGCGTTGTCCTAAGACTAGAGGCAAAAGATGGGAAGGTTTATGATCTCAATGTGGGTGGGCTTCAGGCCGTAGCCGGTGGTGCACCACAATTGGGAGTAACACCAGGCGTCGGTGTTAGCGGATCTGGCGCTGCTAGACCCGTGGATAGATCAGCCCAGGAAAGAAGGCCCTCTATGTGGTCACGGGTGAGCCAGCACGCCGCAAACACTTTAGTGGCATCTGTGCTTTTCTTGTCTATTGGGGAAGCCTATTCTTGGCTGAAACGTCATAGTCAAGAAAAGCAAAAGCGATTAGCTCGCGAAGAGGTAGCCCGAGA…	EcoRI_NotI	6712	GCGGCCGCACTCGAGCACCACCACCACCACCACTGAGATCCGGCTGCTAACAAAGCCCGAAAGGAAGCTGAGTTGGCTGCTGCCACCGCTGAGCAATAACTAGCATAACCCCTTGGGGCCTCTAAACGGGTCTTGAGGGGTTTTTTGCTGAAAGGAGGAACTATATCCGGATTGGCGAATGGGACGCGCCCTGTAGCGGCGCATTAAGCGCGGCGGGTGTGGTGGTTACGCGCAGCGTGACCGCTACACTTGCCAGCGCCCTAGCGCCCGCTCCTTTCGCTTTCTTCCCTTCCTTTCTCGCCACGTTCGCCGGCTTTCCCCGTCAAGCTCTAAATCGGGGGCTCCCTTTAGGGTTCCGATTTAGTGCTTTACGGCACCTCGACCCCAAAAAACTTGATT…	5346	GCGGCCGCACTCGAGCACCACCACCACCACCACTGAGATCCGGCTGCTAACAAAGCCCGAAAGGAAGCTGAGTTGGCTGCTGCCACCGCTGAGCAATAACTAGCATAACCCCTTGGGGCCTCTAAACGGGTCTTGAGGGGTTTTTTGCTGAAAGGAGGAACTATATCCGGATTGGCGAATGGGACGCGCCCTGTAGCGGCGCATTAAGCGCGGCGGGTGTGGTGGTTACGCGCAGCGTGACCGCTACACTTGCCAGCGCCCTAGCGCCCGCTCCTTTCGCTTTCTTCCCTTCCTTTCTCGCCACGTTCGCCGGCTTTCCCCGTCAAGCTCTAAATCGGGGGCTCCCTTTAGGGTTCCGATTTAGTGCTTTACGGCACCTCGACCCCAAAAAACTTGATT…	pET-21(+)	OriginOfReplication.pMB1	CopyNumber.medium	AMP	tSHPs0622B592803HX	Pass	Pass	599	50ng-2µg	Q-181229
Clonal Gene	GRA17	859	CTTGTTCTTTTTGCAGAAGCTCAGAATAAACGCTCAACTTTGGATGGAGCTTCCTAATTCTTCTGTCCTGCCGGTTCCAGAAGTTGCCTCAACACCTTTTCTTCTTTCAGTAGCTGCCGATGGGGACGGCGGTAAGAATTACGCTGAGGTAGCTAAAGTTGAGGCTCTTACCAACATGATTAGTACCCCGATCGAACTTTTCGTTAAAGATGTGTGGCAGCAACTCTTTCACAAGTCCGGAAAACCTGTATGGGAGAATATGCTGTTTAAATTCGGGTCTATGATTAGACATAGAGCAGCCCATAAAGCTACATTGGTAATTATGTGGGAGCTTCGGCATTTTCTCTACGGGACAGCAAAGGTAAATCCTTCCGCCTGGAAGAAATTAGAAACAAAATT…	EcoRI_NotI	6205	GCGGCCGCACTCGAGCACCACCACCACCACCACTGAGATCCGGCTGCTAACAAAGCCCGAAAGGAAGCTGAGTTGGCTGCTGCCACCGCTGAGCAATAACTAGCATAACCCCTTGGGGCCTCTAAACGGGTCTTGAGGGGTTTTTTGCTGAAAGGAGGAACTATATCCGGATTGGCGAATGGGACGCGCCCTGTAGCGGCGCATTAAGCGCGGCGGGTGTGGTGGTTACGCGCAGCGTGACCGCTACACTTGCCAGCGCCCTAGCGCCCGCTCCTTTCGCTTTCTTCCCTTCCTTTCTCGCCACGTTCGCCGGCTTTCCCCGTCAAGCTCTAAATCGGGGGCTCCCTTTAGGGTTCCGATTTAGTGCTTTACGGCACCTCGACCCCAAAAAACTTGATT…	5346	GCGGCCGCACTCGAGCACCACCACCACCACCACTGAGATCCGGCTGCTAACAAAGCCCGAAAGGAAGCTGAGTTGGCTGCTGCCACCGCTGAGCAATAACTAGCATAACCCCTTGGGGCCTCTAAACGGGTCTTGAGGGGTTTTTTGCTGAAAGGAGGAACTATATCCGGATTGGCGAATGGGACGCGCCCTGTAGCGGCGCATTAAGCGCGGCGGGTGTGGTGGTTACGCGCAGCGTGACCGCTACACTTGCCAGCGCCCTAGCGCCCGCTCCTTTCGCTTTCTTCCCTTCCTTTCTCGCCACGTTCGCCGGCTTTCCCCGTCAAGCTCTAAATCGGGGGCTCCCTTTAGGGTTCCGATTTAGTGCTTTACGGCACCTCGACCCCAAAAAACTTGATT…	pET-21(+)	OriginOfReplication.pMB1	CopyNumber.medium	AMP	tSHPs0622B592804HX	Pass	Pass	617	50ng-2µg	Q-181229
Clonal Gene	GRA15	1702	CTTGTTCTTTTTGCAGAAGCTCAGAATAAACGCTCAACTTTGGATGATCATACGATGGTTAGGCTACCTCACTGTACTGGCCGCAGTTATCTTACTGGGTGCCTACGCCGTTAGAAGGGTTAGTCGGGACTTGTCTGATAGTGTAAGAGAGACCAGGAGAGGTAGAAGGATCACTGGATCTGTGCCACCTGGTACCACTAGGCCTCGCAGCGAAAGCTGCACCGGTACTCAGGTAGATGGCGGTTGTGGAGCAGATACCAGCACTGACGGTAAAAGTGAAAGCGAGCAAACGGAGAATGGTGAAGATAGCAGATTCTCTACAAGGACTCCGATCCACGTGACAGCCTCTACCTCACCTTTTGCCACTCGGAAAGCAGCAGAGGAGCGGTCAAGTTCACC…	BamHI_HindIII	7048	AAGCTTGCGGCCGCACTCGAGCACCACCACCACCACCACTGAGATCCGGCTGCTAACAAAGCCCGAAAGGAAGCTGAGTTGGCTGCTGCCACCGCTGAGCAATAACTAGCATAACCCCTTGGGGCCTCTAAACGGGTCTTGAGGGGTTTTTTGCTGAAAGGAGGAACTATATCCGGATTGGCGAATGGGACGCGCCCTGTAGCGGCGCATTAAGCGCGGCGGGTGTGGTGGTTACGCGCAGCGTGACCGCTACACTTGCCAGCGCCCTAGCGCCCGCTCCTTTCGCTTTCTTCCCTTCCTTTCTCGCCACGTTCGCCGGCTTTCCCCGTCAAGCTCTAAATCGGGGGCTCCCTTTAGGGTTCCGATTTAGTGCTTTACGGCACCTCGACCCCAAAAAAC…	5346	AAGCTTGCGGCCGCACTCGAGCACCACCACCACCACCACTGAGATCCGGCTGCTAACAAAGCCCGAAAGGAAGCTGAGTTGGCTGCTGCCACCGCTGAGCAATAACTAGCATAACCCCTTGGGGCCTCTAAACGGGTCTTGAGGGGTTTTTTGCTGAAAGGAGGAACTATATCCGGATTGGCGAATGGGACGCGCCCTGTAGCGGCGCATTAAGCGCGGCGGGTGTGGTGGTTACGCGCAGCGTGACCGCTACACTTGCCAGCGCCCTAGCGCCCGCTCCTTTCGCTTTCTTCCCTTCCTTTCTCGCCACGTTCGCCGGCTTTCCCCGTCAAGCTCTAAATCGGGGGCTCCCTTTAGGGTTCCGATTTAGTGCTTTACGGCACCTCGACCCCAAAAAAC…	pET-21(+)	OriginOfReplication.pMB1	CopyNumber.medium	AMP	tSHPs1024B110701HX	Pass	Pass	763	50ng-2µg	Q-207722
